# Supplementary material for: Methyl 2-(3-chloro­benzamido)­benzoate
Source: Acta Crystallogr Sect E Struct Rep Online. 2012 Nov 24;68(Pt 12):o3400–1. doi: 10.1107/S1600536812046934 (PMC3588991; doi:10.1107/S1600536812046934)
Supplement: Supplementary file 1 [file e-68-o3400-sup1.cif]

##############################################################################
#                                                                            #
# This CIF contains the data in a paper accepted for publication in          #
# Acta Crystallographica Section E. It conforms to the requirements of       #
# Notes for Authors for Acta Crystallographica Section E, and has been       #
# peer reviewed under the auspices of the IUCr Commission on Journals.       #
#                                                                            #
# Full details of the Crystallographic Information File format               #
# are given in the paper "The Crystallographic Information File (CIF):       #
# a New Standard Archive File for Crystallography" by S. R. Hall, F. H.      #
# Allen and I. D. Brown [Acta Cryst. (1991), A47, 655-685].                  #
#                                                                            #
# The current version of the core CIF dictionary is obtainable from          #
# ftp://ftp.iucr.org/pub/cif_core.dic.                                       #
#                                                                            #
# Software is freely available for graphical display of the structure(s)     #
# in this CIF. For information consult the CIF software page                 #
# http://www.iucr.org/resources/cif/software.                                #
#                                                                            #
# This file may be used for bona fide research purposes within the           #
# scientific community so long as proper attribution is given to the journal # 
# article from which it was obtained.                                        #
#                                                                            #
##############################################################################
data_I
_audit_creation_method     SHELXL-97
_chemical_name_systematic
;
Methyl 2-(3-chlorobenzamido)benzoate
;
_chemical_name_common     ?
_chemical_formula_moiety     'C15 H12 Cl N O3'
_chemical_formula_sum     'C15 H12 Cl N O3'
_chemical_formula_iupac     'C15 H12 Cl N O3'
_chemical_formula_weight     289.71
_chemical_melting_point     361.5
_symmetry_cell_setting     monoclinic
_symmetry_space_group_name_H-M     'C 2/c'
_symmetry_space_group_name_Hall     '-c 2yc'
loop_
    _symmetry_equiv_pos_as_xyz
    'x, y, z'
    '-x, y, -z+1/2'
    'x+1/2, y+1/2, z'
    '-x+1/2, y+1/2, -z+1/2'
    '-x, -y, -z'
    'x, -y, z-1/2'
    '-x+1/2, -y+1/2, -z'
    'x+1/2, -y+1/2, z-1/2'
_cell_length_a     25.7464(10)
_cell_length_b     6.9203(2)
_cell_length_c     16.9735(6)
_cell_angle_alpha     90.00
_cell_angle_beta     116.045(2)
_cell_angle_gamma     90.00
_cell_volume     2717.10(16)
_cell_formula_units_Z     8
_cell_measurement_reflns_used     3511
_cell_measurement_theta_min     3.07
_cell_measurement_theta_max     28.70
_cell_measurement_temperature     296(2)
_exptl_crystal_description     Block
_exptl_crystal_colour     colourless
_exptl_crystal_size_max     0.36
_exptl_crystal_size_mid     0.31
_exptl_crystal_size_min     0.27
_exptl_crystal_density_diffrn     1.416
_exptl_crystal_density_meas     ?
_exptl_crystal_density_method     'not measured'
_exptl_crystal_F_000     1200
_exptl_absorpt_coefficient_mu     0.287
_exptl_absorpt_correction_type     multi-scan
_exptl_absorpt_process_details     '(SADABS; Bruker, 2009)'
_exptl_absorpt_correction_T_min     0.9572
_exptl_absorpt_correction_T_max     0.9971
_exptl_special_details     ?
_diffrn_ambient_temperature     296(2)
_diffrn_radiation_type     MoK\a
_diffrn_radiation_wavelength     0.71073
_diffrn_radiation_source     'fine-focus sealed tube'
_diffrn_radiation_monochromator     graphite
_diffrn_measurement_device_type     'Bruker X8 APEXII'
_diffrn_measurement_method     '\f and \w scans'
_diffrn_reflns_number     20126
_diffrn_reflns_av_R_equivalents     0.0376
_diffrn_reflns_av_sigmaI/netI     0.0296
_diffrn_reflns_theta_min     3.07
_diffrn_reflns_theta_max     28.70
_diffrn_reflns_theta_full     28.70
_diffrn_measured_fraction_theta_max     0.999
_diffrn_measured_fraction_theta_full     0.999
_diffrn_reflns_limit_h_min     -34
_diffrn_reflns_limit_h_max     34
_diffrn_reflns_limit_k_min     -6
_diffrn_reflns_limit_k_max     9
_diffrn_reflns_limit_l_min     -22
_diffrn_reflns_limit_l_max     22
_refine_special_details
;
Refinement of <i>F</i>^2^ against all reflections. The weighted <i>R</i>-factor
<i>wR</i> and goodness of fit <i>S</i> are based on <i>F</i>^2^, conventional
<i>R</i>-factors <i>R</i> are based on <i>F</i>, with <i>F</i> set to zero for
negative <i>F</i>^2^. The threshold expression of <i>F</i>^2^ >
\s(<i>F</i>^2^) is used only for calculating <i>R</i>-factors(gt) <i>etc</i>.
and is not relevant to the choice of reflections for refinement.
<i>R</i>-factors based on <i>F</i>^2^ are statistically about twice as large
as those based on <i>F</i>, and <i>R</i>- factors based on all data will be
even larger.
;
_reflns_number_total     3511
_reflns_number_gt     2143
_reflns_threshold_expression     I>2sigma(I)
_refine_ls_structure_factor_coef     Fsqd
_refine_ls_matrix_type     full
_refine_ls_R_factor_all     0.0851
_refine_ls_R_factor_gt     0.0467
_refine_ls_wR_factor_gt     0.1210
_refine_ls_wR_factor_ref     0.1441
_refine_ls_goodness_of_fit_ref     1.017
_refine_ls_restrained_S_all     1.017
_refine_ls_number_reflns     3511
_refine_ls_number_parameters     181
_refine_ls_number_restraints     0
_refine_ls_hydrogen_treatment     constr
_refine_ls_weighting_scheme     calc
_refine_ls_weighting_details
         'calc w=1/[\s^2^(Fo^2^)+(0.0663P)^2^+1.0088P] where P=(Fo^2^+2Fc^2^)/3'
_atom_sites_solution_hydrogens     geom
_atom_sites_solution_primary     direct
_atom_sites_solution_secondary     difmap
_refine_ls_shift/su_max     0.001
_refine_ls_shift/su_mean     0.000
_refine_diff_density_max     0.309
_refine_diff_density_min     -0.397
_refine_ls_extinction_method     none
_refine_ls_extinction_coef     ?
loop_
    _atom_type_symbol
    _atom_type_description
    _atom_type_scat_dispersion_real
    _atom_type_scat_dispersion_imag
    _atom_type_scat_source
    'C' 'C' 0.0033 0.0016
                         'International Tables Vol C Tables 4.2.6.8 and 6.1.1.4'
    'H' 'H' 0.0000 0.0000
                         'International Tables Vol C Tables 4.2.6.8 and 6.1.1.4'
    'N' 'N' 0.0061 0.0033
                         'International Tables Vol C Tables 4.2.6.8 and 6.1.1.4'
    'O' 'O' 0.0106 0.0060
                         'International Tables Vol C Tables 4.2.6.8 and 6.1.1.4'
    'Cl' 'Cl' 0.1484 0.1585
                         'International Tables Vol C Tables 4.2.6.8 and 6.1.1.4'
_computing_data_collection     'APEX2 (Bruker, 2009)'
_computing_cell_refinement     'SAINT (Bruker, 2009)'
_computing_data_reduction     'SAINT (Bruker, 2009)'
_computing_structure_solution     'SHELXS97 (Sheldrick, 2008)'
_computing_structure_refinement     'SHELXL97 (Sheldrick, 2008)'
_computing_molecular_graphics
;ORTEP-3 for Windows (Farrugia, 2012) and <i>Mercury</i>
(Macrae <i>et al.</i> 2008)
;
_computing_publication_material
                               'PLATON (Spek, 2009) and publCIF (Westrip, 2010)'
loop_
    _atom_site_type_symbol
    _atom_site_label
    _atom_site_fract_x
    _atom_site_fract_y
    _atom_site_fract_z
    _atom_site_U_iso_or_equiv
    _atom_site_adp_type
    _atom_site_calc_flag
    _atom_site_refinement_flags
    _atom_site_occupancy
    _atom_site_symmetry_multiplicity
    _atom_site_disorder_assembly
    _atom_site_disorder_group
    C C1 1.07779(8) 0.3043(3) 0.40699(12) 0.0493(4) Uani d . 1 1 . .
    H H1 1.0601 0.3084 0.3460 0.059 Uiso calc R 1 1 . .
    C C2 1.13694(8) 0.3154(3) 0.45261(13) 0.0532(5) Uani d . 1 1 . .
    C C3 1.16464(8) 0.3122(3) 0.54250(13) 0.0576(5) Uani d . 1 1 . .
    H H3 1.2047 0.3199 0.5720 0.069 Uiso calc R 1 1 . .
    C C4 1.13189(9) 0.2973(3) 0.58835(13) 0.0598(5) Uani d . 1 1 . .
    H H4 1.1500 0.2962 0.6493 0.072 Uiso calc R 1 1 . .
    C C5 1.07250(8) 0.2840(3) 0.54427(12) 0.0523(5) Uani d . 1 1 . .
    H H5 1.0508 0.2732 0.5758 0.063 Uiso calc R 1 1 . .
    C C6 1.04473(7) 0.2867(2) 0.45306(11) 0.0450(4) Uani d . 1 1 . .
    C C7 0.98059(8) 0.2750(3) 0.40006(12) 0.0491(4) Uani d . 1 1 . .
    C C8 0.89076(8) 0.2154(3) 0.41741(12) 0.0479(4) Uani d . 1 1 . .
    C C9 0.85177(9) 0.2244(3) 0.32896(13) 0.0643(6) Uani d . 1 1 . .
    H H9 0.8653 0.2354 0.2865 0.077 Uiso calc R 1 1 . .
    C C10 0.79331(9) 0.2169(4) 0.30448(14) 0.0770(7) Uani d . 1 1 . .
    H H10 0.7677 0.2245 0.2453 0.092 Uiso calc R 1 1 . .
    C C11 0.77171(9) 0.1984(4) 0.36551(15) 0.0751(7) Uani d . 1 1 . .
    H H11 0.7321 0.1932 0.3479 0.090 Uiso calc R 1 1 . .
    C C12 0.80976(8) 0.1878(3) 0.45261(14) 0.0613(5) Uani d . 1 1 . .
    H H12 0.7955 0.1743 0.4940 0.074 Uiso calc R 1 1 . .
    C C13 0.86918(8) 0.1966(3) 0.48050(11) 0.0470(4) Uani d . 1 1 . .
    C C14 0.90870(8) 0.1895(3) 0.57552(12) 0.0497(4) Uani d . 1 1 . .
    C C15 0.91577(12) 0.1812(5) 0.71856(14) 0.0935(9) Uani d . 1 1 . .
    H H15A 0.8921 0.1509 0.7476 0.112 Uiso calc R 1 1 . .
    H H15B 0.9333 0.3057 0.7375 0.112 Uiso calc R 1 1 . .
    H H15C 0.9454 0.0851 0.7327 0.112 Uiso calc R 1 1 . .
    N N1 0.95046(6) 0.2249(2) 0.44555(10) 0.0496(4) Uani d . 1 1 . .
    H H2 0.9712 0.1946 0.4996 0.060 Uiso calc R 1 1 . .
    O O1 0.95798(6) 0.3078(3) 0.32160(9) 0.0813(5) Uani d . 1 1 . .
    O O2 0.96083(6) 0.1874(2) 0.60722(8) 0.0627(4) Uani d . 1 1 . .
    O O3 0.88031(6) 0.1841(2) 0.62469(9) 0.0710(4) Uani d . 1 1 . .
    Cl Cl1 1.17831(2) 0.33637(11) 0.39517(4) 0.0870(3) Uani d . 1 1 . .
loop_
    _atom_site_aniso_label
    _atom_site_aniso_U_11
    _atom_site_aniso_U_22
    _atom_site_aniso_U_33
    _atom_site_aniso_U_12
    _atom_site_aniso_U_13
    _atom_site_aniso_U_23
    C1 0.0453(10) 0.0606(11) 0.0458(10) -0.0014(8) 0.0234(8) -0.0021(8)
    C2 0.0452(10) 0.0637(12) 0.0583(11) -0.0011(8) 0.0298(9) -0.0003(9)
    C3 0.0397(10) 0.0745(13) 0.0562(11) -0.0021(9) 0.0190(9) -0.0015(9)
    C4 0.0485(11) 0.0805(14) 0.0461(11) -0.0045(10) 0.0169(9) -0.0017(9)
    C5 0.0454(11) 0.0680(12) 0.0473(10) -0.0040(9) 0.0238(9) -0.0012(8)
    C6 0.0406(9) 0.0493(9) 0.0479(10) -0.0006(7) 0.0219(8) -0.0016(8)
    C7 0.0439(10) 0.0626(11) 0.0445(10) -0.0023(8) 0.0228(8) -0.0027(8)
    C8 0.0378(9) 0.0596(11) 0.0458(10) -0.0027(8) 0.0178(8) -0.0009(8)
    C9 0.0446(11) 0.1000(16) 0.0459(11) -0.0092(11) 0.0175(9) -0.0012(10)
    C10 0.0443(12) 0.123(2) 0.0511(12) -0.0117(12) 0.0092(10) 0.0035(12)
    C11 0.0351(10) 0.1150(19) 0.0692(14) -0.0091(11) 0.0173(10) 0.0055(13)
    C12 0.0434(11) 0.0823(14) 0.0628(12) -0.0034(10) 0.0276(10) 0.0032(11)
    C13 0.0405(10) 0.0532(10) 0.0479(10) -0.0017(8) 0.0198(8) -0.0001(8)
    C14 0.0472(11) 0.0575(11) 0.0495(10) -0.0008(8) 0.0259(9) 0.0026(8)
    C15 0.0829(18) 0.157(3) 0.0497(13) 0.0046(17) 0.0375(13) 0.0061(14)
    N1 0.0364(8) 0.0701(10) 0.0430(8) 0.0001(7) 0.0180(7) 0.0044(7)
    O1 0.0493(9) 0.1499(15) 0.0442(8) -0.0092(9) 0.0199(7) 0.0100(8)
    O2 0.0461(8) 0.0951(11) 0.0464(7) -0.0013(7) 0.0198(6) 0.0058(7)
    O3 0.0586(9) 0.1105(12) 0.0529(8) 0.0034(8) 0.0326(7) 0.0034(7)
    Cl1 0.0521(3) 0.1486(7) 0.0740(4) -0.0057(3) 0.0405(3) 0.0009(4)
_geom_special_details
;
All e.s.d.'s (except the e.s.d. in the dihedral angle between two l.s. planes)
are estimated using the full covariance matrix. The cell e.s.d.'s are taken
into account individually in the estimation of e.s.d.'s in distances, angles
and torsion angles; correlations between e.s.d.'s in cell parameters are only
used when they are defined by crystal symmetry. An approximate (isotropic)
treatment of cell e.s.d.'s is used for estimating e.s.d.'s involving l.s.
planes.
;
loop_
    _geom_bond_atom_site_label_1
    _geom_bond_atom_site_label_2
    _geom_bond_site_symmetry_2
    _geom_bond_distance
    _geom_bond_publ_flag
    C1 C2 . 1.374(3) ?
    C1 C6 . 1.391(2) ?
    C1 H1 . 0.9300 ?
    C2 C3 . 1.372(3) ?
    C2 Cl1 . 1.7374(18) ?
    C3 C4 . 1.380(3) ?
    C3 H3 . 0.9300 ?
    C4 C5 . 1.379(3) ?
    C4 H4 . 0.9300 ?
    C5 C6 . 1.392(3) ?
    C5 H5 . 0.9300 ?
    C6 C7 . 1.496(3) ?
    C7 O1 . 1.218(2) ?
    C7 N1 . 1.358(2) ?
    C8 C9 . 1.394(3) ?
    C8 N1 . 1.397(2) ?
    C8 C13 . 1.412(2) ?
    C9 C10 . 1.375(3) ?
    C9 H9 . 0.9300 ?
    C10 C11 . 1.380(3) ?
    C10 H10 . 0.9300 ?
    C11 C12 . 1.371(3) ?
    C11 H11 . 0.9300 ?
    C12 C13 . 1.390(3) ?
    C12 H12 . 0.9300 ?
    C13 C14 . 1.482(3) ?
    C14 O2 . 1.207(2) ?
    C14 O3 . 1.329(2) ?
    C15 O3 . 1.448(3) ?
    C15 H15A . 0.9600 ?
    C15 H15B . 0.9600 ?
    C15 H15C . 0.9600 ?
    N1 H2 . 0.8600 ?
loop_
    _geom_angle_atom_site_label_1
    _geom_angle_atom_site_label_2
    _geom_angle_atom_site_label_3
    _geom_angle_site_symmetry_1
    _geom_angle_site_symmetry_3
    _geom_angle
    _geom_angle_publ_flag
    C2 C1 C6 . . 119.22(17) ?
    C2 C1 H1 . . 120.4 ?
    C6 C1 H1 . . 120.4 ?
    C3 C2 C1 . . 122.16(17) ?
    C3 C2 Cl1 . . 118.55(15) ?
    C1 C2 Cl1 . . 119.28(15) ?
    C2 C3 C4 . . 118.71(18) ?
    C2 C3 H3 . . 120.6 ?
    C4 C3 H3 . . 120.6 ?
    C5 C4 C3 . . 120.37(18) ?
    C5 C4 H4 . . 119.8 ?
    C3 C4 H4 . . 119.8 ?
    C4 C5 C6 . . 120.56(17) ?
    C4 C5 H5 . . 119.7 ?
    C6 C5 H5 . . 119.7 ?
    C1 C6 C5 . . 118.96(16) ?
    C1 C6 C7 . . 116.94(16) ?
    C5 C6 C7 . . 124.09(16) ?
    O1 C7 N1 . . 123.45(17) ?
    O1 C7 C6 . . 121.25(16) ?
    N1 C7 C6 . . 115.29(16) ?
    C9 C8 N1 . . 122.04(16) ?
    C9 C8 C13 . . 118.94(17) ?
    N1 C8 C13 . . 119.03(15) ?
    C10 C9 C8 . . 119.93(19) ?
    C10 C9 H9 . . 120.0 ?
    C8 C9 H9 . . 120.0 ?
    C9 C10 C11 . . 121.7(2) ?
    C9 C10 H10 . . 119.2 ?
    C11 C10 H10 . . 119.2 ?
    C12 C11 C10 . . 118.80(19) ?
    C12 C11 H11 . . 120.6 ?
    C10 C11 H11 . . 120.6 ?
    C11 C12 C13 . . 121.57(19) ?
    C11 C12 H12 . . 119.2 ?
    C13 C12 H12 . . 119.2 ?
    C12 C13 C8 . . 119.09(17) ?
    C12 C13 C14 . . 119.73(16) ?
    C8 C13 C14 . . 121.17(16) ?
    O2 C14 O3 . . 122.00(17) ?
    O2 C14 C13 . . 125.66(16) ?
    O3 C14 C13 . . 112.34(16) ?
    O3 C15 H15A . . 109.5 ?
    O3 C15 H15B . . 109.5 ?
    H15A C15 H15B . . 109.5 ?
    O3 C15 H15C . . 109.5 ?
    H15A C15 H15C . . 109.5 ?
    H15B C15 H15C . . 109.5 ?
    C7 N1 C8 . . 129.44(16) ?
    C7 N1 H2 . . 115.3 ?
    C8 N1 H2 . . 115.3 ?
    C14 O3 C15 . . 115.88(17) ?
loop_
    _geom_hbond_atom_site_label_D
    _geom_hbond_atom_site_label_H
    _geom_hbond_atom_site_label_A
    _geom_hbond_site_symmetry_A
    _geom_hbond_distance_DH
    _geom_hbond_distance_HA
    _geom_hbond_distance_DA
    _geom_hbond_angle_DHA
    N1 H2 O2 . 0.86 1.96 2.6506(19) 136.6
    C1 H1 O1 2_755 0.93 2.67 3.573(2) 162.7
    C9 H9 Cl1 2_755 0.93 2.87 3.617(2) 138.6
data_global
_journal_date_recd_electronic     2012-11-06
_journal_date_accepted     2012-11-14
_journal_name_full     'Acta Crystallographica, Section E'
_journal_year     2012
_journal_volume     68
_journal_issue     12
_journal_page_first     o3400
_journal_page_last     o3401
_journal_paper_category     QO
_journal_paper_doi     10.1107/S1600536812046934
_journal_coeditor_code     ZL2515
_publ_contact_author_name     'Abdelaaziz Ouahrouch'
_publ_contact_author_address
;
Laboratoire de Chimie Bio-organique et Macromol\'eculaire,
Facult\'e des Sciences et Techniques Gu\'eliz, Marrakech, Morocco
;
_publ_contact_author_email     a_ouahrouch@yahoo.fr
_publ_contact_author_fax     '212 537 77 54 40'
_publ_contact_author_phone     '212 537 77 54 40'
_publ_section_title
;
Methyl 2-(3-chlorobenzamido)benzoate
;
loop_
    _publ_author_name
    _publ_author_address
    'Ouahrouch, Abdelaaziz'
;
Laboratoire de Chimie Bio-organique et Macromol\'eculaire,
Facult\'e des Sciences et Techniques Gu\'eliz, Marrakech, Morocco
;
    'Taourirte, Moha'
;
Laboratoire de Chimie Bio-organique et Macromol\'eculaire,
Facult\'e des Sciences et Techniques Gu\'eliz, Marrakech, Morocco
;
    'Lazrek, Hassan B.'
;
Unit\'e de Chimie Biomol\'eculaire et M\'edicinale,
Facult\'e des Sciences Semlalia, Marrakech, Morocco
;
    'El Azhari, Mohamed'
;
Laboratoire de la Mati\`ere Condens\'ee et des Nanostructures,
Facult\'e des Sciences et Techniques Gu\'eliz, Marrakech, Morocco
;
    'Saadi, Mohamed'
;
Laboratoire de Chimie du Solide Appliqu\'ee,
Facult\'e des Sciences, Universit\'e Mohammed V-Agdal
Avenue Ibn Battouta, BP 1014, Rabat, Morocco
;
    'El Ammari, Lahcen'
;
Laboratoire de Chimie du Solide Appliqu\'ee,
Facult\'e des Sciences, Universit\'e Mohammed V-Agdal
Avenue Ibn Battouta, BP 1014, Rabat, Morocco
;
_iucr_refine_instructions_details
;
TITL EL_AZH2 in C2/c
CELL  0.71073  25.7464   6.9203  16.9735   90.000  116.045   90.000
ZERR    8.00   0.0010   0.0002   0.0006    0.000    0.002    0.000
LATT   7
SYMM  - X,   Y, 1/2 - Z
SFAC  C    H    N    O    CL
UNIT  120   96   8   24   8
MERG   2
ACTA
SHEL 40  0.74
OMIT     2   0   0
OMIT    -2   0   2
FMAP   2
PLAN   10
BOND
BOND $H
HTAB 2.9
HTAB N1 O2
HTAB C1 O1_$1
HTAB C9 Cl1_$1
eqiv $1 -x+2, y, -z+1/2
L.S.  10
TEMP    23.00
WGHT      0.0663      1.0088
FVAR       0.05734
MOLE    1
C1    1    1.077795    0.304274    0.406994    11.00000    0.04530    0.06058 =
         0.04576   -0.00210    0.02335   -0.00140
AFIX  43
H1    2    1.060084    0.308428    0.346039    11.00000   -1.20000
AFIX   0
C2    1    1.136936    0.315374    0.452615    11.00000    0.04519    0.06371 =
         0.05825   -0.00035    0.02977   -0.00107
C3    1    1.164645    0.312202    0.542496    11.00000    0.03973    0.07453 =
         0.05620   -0.00155    0.01896   -0.00211
AFIX  43
H3    2    1.204731    0.319944    0.571964    11.00000   -1.20000
AFIX   0
C4    1    1.131887    0.297301    0.588355    11.00000    0.04850    0.08049 =
         0.04614   -0.00171    0.01689   -0.00455
AFIX  43
H4    2    1.149964    0.296196    0.649333    11.00000   -1.20000
AFIX   0
C5    1    1.072503    0.284039    0.544273    11.00000    0.04538    0.06799 =
         0.04732   -0.00119    0.02384   -0.00402
AFIX  43
H5    2    1.050827    0.273190    0.575769    11.00000   -1.20000
AFIX   0
C6    1    1.044732    0.286752    0.453060    11.00000    0.04056    0.04926 =
         0.04789   -0.00162    0.02186   -0.00063
C7    1    0.980592    0.275023    0.400063    11.00000    0.04389    0.06260 =
         0.04446   -0.00271    0.02281   -0.00232
C8    1    0.890760    0.215415    0.417407    11.00000    0.03781    0.05963 =
         0.04580   -0.00089    0.01780   -0.00266
C9    1    0.851770    0.224400    0.328960    11.00000    0.04455    0.09998 =
         0.04588   -0.00116    0.01754   -0.00920
AFIX  43
H9    2    0.865264    0.235454    0.286532    11.00000   -1.20000
AFIX   0
C10   1    0.793309    0.216903    0.304482    11.00000    0.04434    0.12275 =
         0.05110    0.00355    0.00920   -0.01172
AFIX  43
H10   2    0.767687    0.224511    0.245308    11.00000   -1.20000
AFIX   0
C11   1    0.771711    0.198377    0.365505    11.00000    0.03511    0.11500 =
         0.06920    0.00551    0.01732   -0.00912
AFIX  43
H11   2    0.732055    0.193183    0.347856    11.00000   -1.20000
AFIX   0
C12   1    0.809766    0.187769    0.452610    11.00000    0.04339    0.08226 =
         0.06282    0.00324    0.02761   -0.00339
AFIX  43
H12   2    0.795490    0.174337    0.494029    11.00000   -1.20000
AFIX   0
C13   1    0.869184    0.196611    0.480501    11.00000    0.04049    0.05320 =
         0.04790   -0.00011    0.01982   -0.00171
C14   1    0.908697    0.189459    0.575518    11.00000    0.04723    0.05752 =
         0.04947    0.00263    0.02587   -0.00084
C15   1    0.915771    0.181237    0.718562    11.00000    0.08285    0.15711 =
         0.04974    0.00609    0.03751    0.00463
AFIX  33
H15A  2    0.892143    0.150925    0.747650    11.00000   -1.20000
H15B  2    0.933266    0.305739    0.737548    11.00000   -1.20000
H15C  2    0.945421    0.085136    0.732745    11.00000   -1.20000
AFIX   0
N1    3    0.950460    0.224902    0.445549    11.00000    0.03639    0.07012 =
         0.04298    0.00437    0.01803    0.00007
AFIX  43
H2    2    0.971162    0.194581    0.499566    11.00000   -1.20000
AFIX   0
O1    4    0.957981    0.307787    0.321601    11.00000    0.04931    0.14987 =
         0.04416    0.01004    0.01988   -0.00916
O2    4    0.960828    0.187349    0.607224    11.00000    0.04605    0.09513 =
         0.04640    0.00578    0.01976   -0.00134
O3    4    0.880312    0.184119    0.624686    11.00000    0.05858    0.11050 =
         0.05287    0.00339    0.03262    0.00345
CL1   5    1.178307    0.336376    0.395167    11.00000    0.05206    0.14864 =
         0.07404    0.00092    0.04045   -0.00572
HKLF 4
REM  EL_AZH2 in C2/c
REM R1 =  0.0467 for   2143 Fo > 4sig(Fo)  and  0.0851 for all   3511 data
REM    181 parameters refined using      0 restraints
END
WGHT      0.0663      1.0088
REM Highest difference peak  0.309,  deepest hole -0.397,  1-sigma level  0.045
Q1    1   1.1765  0.1955  0.3945  11.00000  0.05    0.31
Q2    1   0.9604  0.1803  0.3289  11.00000  0.05    0.21
Q3    1   1.1546  0.4058  0.3497  11.00000  0.05    0.19
Q4    1   0.8789  0.3075  0.6204  11.00000  0.05    0.17
Q5    1   0.8703  0.2523  0.3777  11.00000  0.05    0.17
Q6    1   0.8863  0.1587  0.5224  11.00000  0.05    0.15
Q7    1   1.0557  0.3401  0.4945  11.00000  0.05    0.15
Q8    1   1.0596  0.3279  0.4293  11.00000  0.05    0.14
Q9    1   0.9376 -0.0075  0.7267  11.00000  0.05    0.14
Q10   1   0.8809  0.1601  0.4478  11.00000  0.05    0.13
;
