# Supplementary material for: Methyl 2-(3-chloro­benzamido)­benzoate
Source: Acta Crystallogr Sect E Struct Rep Online. 2012 Nov 24;68(Pt 12):o3400–1. doi: 10.1107/S1600536812046934 (PMC3588991; doi:10.1107/S1600536812046934)
Supplement: Supplementary file 2 [file e-68-o3400-Isup2.hkl]

# 
# h,k,l, Fc-squared, Fo-squared, sigma(Fo-squared) and status flag 
# 
data_I
_shelx_title ' EL_AZH2 in C2/c' 
_shelx_refln_list_code          4 
_shelx_F_calc_maximum      586.84 
_exptl_crystal_F_000      1200.00 
_reflns_d_resolution_high  0.7401 
 
loop_ 
 _symmetry_equiv_pos_as_xyz 
 'x, y, z' 
 '-x, y, -z+1/2' 
 'x+1/2, y+1/2, z' 
 '-x+1/2, y+1/2, -z+1/2' 
 '-x, -y, -z' 
 'x, -y, z-1/2' 
 '-x+1/2, -y+1/2, -z' 
 'x+1/2, -y+1/2, z-1/2' 
 
_cell_length_a    25.7464 
_cell_length_b     6.9203 
_cell_length_c    16.9735 
_cell_angle_alpha  90.000 
_cell_angle_beta  116.045 
_cell_angle_gamma  90.000 
 
_shelx_F_squared_multiplier     1.000 
 
loop_ 
 _refln_index_h 
 _refln_index_k 
 _refln_index_l 
 _refln_F_squared_calc 
 _refln_F_squared_meas 
 _refln_F_squared_sigma 
 _refln_observed_status 
   4   0   0    32193.91    31383.24    450.83 o 
   6   0   0      822.57      872.27     18.25 o 
   8   0   0    13094.15    12633.76    187.02 o 
  10   0   0     5106.24     6327.97     99.22 o 
  12   0   0     6486.14     8143.53    156.72 o 
  14   0   0     3840.59     3535.28     71.99 o 
  16   0   0      212.81      179.06     15.61 o 
  18   0   0       91.51       82.88     13.38 o 
  20   0   0      908.47      957.14     59.31 o 
  22   0   0     2230.19     2121.66     74.51 o 
  24   0   0      290.23      257.60     41.06 o 
  26   0   0        9.47        6.98     18.18 o 
  28   0   0       40.55       55.67     39.54 o 
  30   0   0       31.45       26.82     23.36 o 
   1   1   0        1.50       -0.91      0.91 o 
   3   1   0      795.87      683.17      9.64 o 
   5   1   0     3029.64     2815.28     44.46 o 
   7   1   0      541.73      568.35     10.79 o 
   9   1   0     5700.24     5623.79     66.34 o 
  11   1   0      675.63      571.91     12.60 o 
  13   1   0      126.51      172.73      9.69 o 
  15   1   0       30.27       40.91      7.19 o 
  17   1   0      321.70      287.75     14.96 o 
  19   1   0      135.40      130.80     12.38 o 
  21   1   0       45.11       40.77     12.02 o 
  23   1   0      106.06      107.38     14.93 o 
  25   1   0       67.06       90.74     14.98 o 
  27   1   0        0.05       -4.24     17.12 o 
  29   1   0       44.24       33.42     20.11 o 
  31   1   0       28.31       25.64     23.25 o 
   0   2   0   344375.56   297998.38   6262.10 o 
   2   2   0     5971.34     6222.85     53.02 o 
   4   2   0     6230.95     6220.62     67.86 o 
   6   2   0        6.15       -1.69      2.63 o 
   8   2   0     1793.44     1745.87     25.73 o 
  10   2   0     2328.25     2709.10     33.86 o 
  12   2   0     3536.53     4085.93     48.92 o 
  14   2   0      419.09      460.99     12.03 o 
  16   2   0        5.19        3.24      5.59 o 
  18   2   0       87.35       55.85      8.89 o 
  20   2   0       89.03      124.37     12.73 o 
  22   2   0      530.25      552.58     27.22 o 
  24   2   0       89.21       95.91     17.38 o 
  26   2   0       23.83        8.42     14.57 o 
  28   2   0        1.02        9.83     19.91 o 
  30   2   0       13.98       38.62     18.78 o 
   1   3   0       14.01       28.94      2.32 o 
   3   3   0      137.80      108.97      3.43 o 
   5   3   0     2635.70     2426.83     26.61 o 
   7   3   0      491.07      511.79      9.22 o 
   9   3   0     8537.76     8700.88     94.20 o 
  11   3   0      675.72      626.82     12.80 o 
  13   3   0      562.29      627.38     14.52 o 
  15   3   0        0.37        7.14      5.62 o 
  17   3   0      351.26      415.04     15.46 o 
  19   3   0      293.53      319.55     20.36 o 
  21   3   0      172.33      144.63     15.69 o 
  23   3   0      160.92      148.09     19.68 o 
  25   3   0       80.26      107.42     20.11 o 
  27   3   0        0.01        7.99     15.61 o 
  29   3   0       92.64       76.50     20.98 o 
   0   4   0     4189.58     4099.50     49.11 o 
   2   4   0     1391.77     1518.07     16.63 o 
   4   4   0       27.68       36.20      7.77 o 
   6   4   0      331.16      372.46      7.48 o 
   8   4   0       58.28       75.00      4.40 o 
  10   4   0      310.66      319.92      9.47 o 
  12   4   0      500.01      539.57     12.14 o 
  14   4   0      144.53      184.49     12.53 o 
  16   4   0       46.45       65.60      7.84 o 
  18   4   0        2.59        5.32      6.96 o 
  20   4   0       95.53       87.52     11.63 o 
  22   4   0       19.43       23.84     11.60 o 
  24   4   0        0.52       -3.07     14.18 o 
  26   4   0       12.71       -1.46     13.83 o 
  28   4   0        5.76        0.45     14.71 o 
   1   5   0        4.56        1.55      2.61 o 
   3   5   0      180.87      226.19      5.94 o 
   5   5   0      104.46       78.80      4.40 o 
   7   5   0       32.23       34.22      3.20 o 
   9   5   0     1037.98      978.48     13.92 o 
  11   5   0       11.00        4.87      4.68 o 
  13   5   0      310.82      321.17     17.17 o 
  15   5   0       34.39       41.67      7.80 o 
  17   5   0        0.04       -6.62      6.62 o 
  19   5   0       86.63       81.59     13.89 o 
  21   5   0       96.37      135.47     15.69 o 
  23   5   0       12.58       34.78     14.71 o 
  25   5   0        0.03        7.77     17.96 o 
   0   6   0      674.46      706.16     15.13 o 
   2   6   0       82.09       75.38      6.73 o 
   4   6   0      261.81      255.39      7.42 o 
   6   6   0       21.80       26.45      4.94 o 
   8   6   0       13.33        8.96      4.31 o 
  10   6   0        8.48        1.23      4.74 o 
  12   6   0        4.30       -2.30      7.85 o 
  14   6   0       17.27       23.78      7.40 o 
  16   6   0       13.08       19.15      7.45 o 
  18   6   0       24.71       16.43      8.15 o 
  20   6   0       45.89       44.32     10.56 o 
  22   6   0       50.76       52.10     13.46 o 
   1   7   0        8.72        2.81      5.57 o 
   3   7   0      126.31      137.66     12.29 o 
   5   7   0        4.21        0.20      4.72 o 
   7   7   0        2.41        1.95      6.80 o 
   9   7   0       51.46       28.70      6.36 o 
  11   7   0        0.23        8.62      6.66 o 
  13   7   0       33.60       26.84      5.60 o 
  15   7   0        6.25        4.21      7.31 o 
  17   7   0        9.33        5.11      6.83 o 
  19   7   0       20.47       14.24      9.34 o 
   0   8   0      339.59      258.51     24.33 o 
   2   8   0        0.44      -10.64     13.69 o 
   4   8   0       89.75       96.37      8.12 o 
   6   8   0        3.02        1.12      5.04 o 
   8   8   0        0.16       -5.20      5.20 o 
  10   8   0        0.48       10.23      8.78 o 
  12   8   0        2.51       -6.20      6.46 o 
  14   8   0        0.86        2.04      8.03 o 
  16   8   0        1.03      -10.02     10.70 o 
   1   9   0        4.20        1.22      6.26 o 
   3   9   0       18.63       21.52      6.58 o 
   5   9   0        1.87       10.14      5.29 o 
   7   9   0        3.15       -1.01      5.29 o 
 -31   1   1       14.77       29.17     19.16 o 
 -29   1   1       72.64      139.65     19.16 o 
 -27   1   1      110.49      117.81     18.49 o 
 -25   1   1       37.82       37.33     12.59 o 
 -23   1   1       70.36       41.30     12.75 o 
 -21   1   1      131.51      134.00     16.44 o 
 -19   1   1      850.88      751.79     20.88 o 
 -17   1   1     1831.53     1871.07     30.70 o 
 -15   1   1       10.36       -5.21      5.21 o 
 -13   1   1       40.89       48.44      6.21 o 
 -11   1   1    21675.24    24369.06    290.10 o 
  -9   1   1    13885.47    14453.31    173.81 o 
  -7   1   1     1675.23     1549.31     19.74 o 
  -5   1   1     2499.33     2350.49     28.74 o 
  -3   1   1    11296.91    11247.30    112.02 o 
  -1   1   1     1905.19     1914.75     20.01 o 
   1   1   1     7029.87     7361.38     75.13 o 
   3   1   1      189.80      169.18      4.19 o 
   5   1   1    62611.93    59168.44    601.53 o 
   7   1   1     4987.73     5282.40     58.05 o 
   9   1   1      876.38      899.81     15.74 o 
  11   1   1     9407.92    10568.07    121.84 o 
  13   1   1      770.14      707.85     16.73 o 
  15   1   1      339.45      345.41     17.84 o 
  17   1   1      426.10      444.13     20.99 o 
  19   1   1      521.23      619.38     21.92 o 
  21   1   1      956.98      807.64     25.27 o 
  23   1   1       46.57       40.50     12.89 o 
  25   1   1      312.12      350.12     24.92 o 
  27   1   1      507.24      553.68     36.18 o 
  29   1   1       23.38       24.03     19.16 o 
 -30   2   1        0.66        8.71     17.38 o 
 -28   2   1       63.60       61.88     34.88 o 
 -26   2   1        8.40      -13.38     13.38 o 
 -24   2   1      584.32      546.38     28.10 o 
 -22   2   1        2.32       -4.24      8.21 o 
 -20   2   1     1383.82     1265.33     28.31 o 
 -18   2   1      414.64      369.81     14.67 o 
 -16   2   1      222.58      213.81     10.85 o 
 -14   2   1     4309.04     4305.10     55.66 o 
 -12   2   1      426.83      445.25     11.50 o 
 -10   2   1      595.03      539.33     11.64 o 
  -8   2   1      424.64      394.55      8.60 o 
  -6   2   1      123.57      111.59      4.82 o 
  -4   2   1     3689.79     3474.23     34.31 o 
  -2   2   1   102255.88    96730.48    772.04 o 
   0   2   1     9811.15     9179.70     71.62 o 
   2   2   1    28021.29    28028.92    243.06 o 
   4   2   1      176.08      182.32      4.79 o 
   6   2   1       27.02       14.87      3.11 o 
   8   2   1     3480.61     3452.81     40.29 o 
  10   2   1      223.62      152.14     12.08 o 
  12   2   1       31.12       14.80      4.62 o 
  14   2   1      457.63      422.67     12.50 o 
  16   2   1      402.42      406.99     14.91 o 
  18   2   1      535.45      490.72     26.66 o 
  20   2   1       60.24       62.08     10.78 o 
  22   2   1      731.22      619.75     28.70 o 
  24   2   1        5.10       19.25     13.83 o 
  26   2   1        0.87       13.18     15.80 o 
  28   2   1       18.74        4.68     16.11 o 
 -29   3   1        0.50       23.74     21.64 o 
 -27   3   1        0.00        3.70     14.32 o 
 -25   3   1        0.43        5.16     14.56 o 
 -23   3   1      254.75      238.50     16.96 o 
 -21   3   1       10.84        8.42      8.80 o 
 -19   3   1       78.04       74.63     13.36 o 
 -17   3   1       27.03       54.02      7.90 o 
 -15   3   1       91.23      106.99      8.33 o 
 -13   3   1      154.20      165.75      9.34 o 
 -11   3   1     3683.27     4005.83     45.03 o 
  -9   3   1      339.45      365.41      8.60 o 
  -7   3   1      111.54      115.55      5.16 o 
  -5   3   1      333.53      321.57      7.06 o 
  -3   3   1       50.11       60.94      3.05 o 
  -1   3   1       31.88       11.96      1.73 o 
   1   3   1     3826.66     3792.14     31.44 o 
   3   3   1       28.57       36.07      2.46 o 
   5   3   1     1158.54     1175.75     14.15 o 
   7   3   1        4.56        7.20      3.33 o 
   9   3   1      545.06      578.50     12.33 o 
  11   3   1      319.76      408.79     11.48 o 
  13   3   1       49.92       50.56      6.26 o 
  15   3   1      130.95      129.66      9.51 o 
  17   3   1      326.11      343.57     15.55 o 
  19   3   1       28.18       -9.12      9.12 o 
  21   3   1      131.22      140.01     21.04 o 
  23   3   1        8.26       10.45     14.32 o 
  25   3   1        0.94       25.99     15.47 o 
  27   3   1       16.24       23.82     15.13 o 
 -28   4   1       30.79       31.21     42.58 o 
 -26   4   1       10.77        4.31     14.71 o 
 -24   4   1      259.82      269.70     19.59 o 
 -22   4   1        6.18        1.26      9.63 o 
 -20   4   1      783.70      826.32     25.42 o 
 -18   4   1        9.12        9.08      6.92 o 
 -16   4   1      100.03      115.16      9.17 o 
 -14   4   1     1991.29     1938.94     29.18 o 
 -12   4   1        0.28        5.78      4.53 o 
 -10   4   1       16.41       17.04      3.51 o 
  -8   4   1       76.83       83.14      4.18 o 
  -6   4   1       10.73       14.08      2.70 o 
  -4   4   1        0.15       -6.07      6.07 o 
  -2   4   1    34326.48    34513.44    297.28 o 
   0   4   1     1012.98      974.63     11.32 o 
   2   4   1     9380.54     9347.09     77.40 o 
   4   4   1       34.63       34.56      2.83 o 
   6   4   1        7.99       13.18      2.83 o 
   8   4   1      621.55      596.68     10.57 o 
  10   4   1        5.89        1.42      4.00 o 
  12   4   1       57.02       55.37      8.77 o 
  14   4   1        6.55        6.38      5.79 o 
  16   4   1       39.74       42.03      7.51 o 
  18   4   1      207.71      224.48     15.59 o 
  20   4   1      115.00      146.95     16.37 o 
  22   4   1      286.84      292.21     28.90 o 
  24   4   1        0.09      -12.80     12.80 o 
  26   4   1        7.57        9.73     15.82 o 
 -27   5   1        3.68        8.55     16.80 o 
 -25   5   1        0.85       -5.30     11.19 o 
 -23   5   1       56.51       57.18     12.08 o 
 -21   5   1        9.95       -2.56      9.55 o 
 -19   5   1        0.64        5.50      8.24 o 
 -17   5   1       36.77       51.61      7.97 o 
 -15   5   1        0.28        5.79      5.79 o 
 -13   5   1       65.16       63.64      6.88 o 
 -11   5   1       48.26       55.50      4.44 o 
  -9   5   1       26.41       36.46      5.07 o 
  -7   5   1       88.13      109.10      5.18 o 
  -5   5   1       44.72       51.88      5.09 o 
  -3   5   1       93.20      120.27      4.99 o 
  -1   5   1        0.18        3.09      2.44 o 
   1   5   1      507.64      503.01      7.47 o 
   3   5   1       10.41       11.21      3.24 o 
   5   5   1      325.13      346.56      9.41 o 
   7   5   1      204.46      234.41      6.64 o 
   9   5   1      165.20      183.87      6.72 o 
  11   5   1      100.58      102.44      7.68 o 
  13   5   1       44.27       62.72      7.27 o 
  15   5   1       14.73       20.07      6.70 o 
  17   5   1       52.99       42.08      8.49 o 
  19   5   1      130.99      134.50     17.32 o 
  21   5   1        6.70       -8.12     11.67 o 
  23   5   1        0.09       -5.45     12.61 o 
  25   5   1       15.34       21.13     41.06 o 
 -24   6   1       19.11       25.08     12.59 o 
 -22   6   1        2.46       -6.42      9.36 o 
 -20   6   1       93.74       84.19     11.44 o 
 -18   6   1       34.41       36.93      9.99 o 
 -16   6   1       28.84       21.76      7.34 o 
 -14   6   1      245.99      223.15     11.76 o 
 -12   6   1       63.63       72.74      6.84 o 
 -10   6   1        7.65        9.22      4.36 o 
  -8   6   1       12.37        8.34      4.62 o 
  -6   6   1       27.05       32.39      5.01 o 
  -4   6   1      410.66      472.81      9.85 o 
  -2   6   1     3510.09     3072.30     36.08 o 
   0   6   1        1.69       -3.86      4.25 o 
   2   6   1      897.31      756.03     14.84 o 
   4   6   1       83.87      107.85      7.00 o 
   6   6   1        1.23        5.53      4.65 o 
   8   6   1        6.94        0.02      5.14 o 
  10   6   1        4.29        9.80      3.56 o 
  12   6   1      112.76      128.90      8.17 o 
  14   6   1       51.52       57.90      8.39 o 
  16   6   1        0.11       -6.30      6.51 o 
  18   6   1        4.87       -8.08      8.33 o 
  20   6   1       29.50       48.87     13.55 o 
  22   6   1       15.04       27.71     14.49 o 
 -21   7   1        5.72       -1.61      8.92 o 
 -19   7   1        1.29       -3.34      9.09 o 
 -17   7   1        3.96        6.55      6.99 o 
 -15   7   1       21.65       19.99      8.08 o 
 -13   7   1        0.07        1.07      5.81 o 
 -11   7   1       30.51       30.79      6.69 o 
  -9   7   1        1.71       -0.14      4.21 o 
  -7   7   1        9.57        8.46      3.93 o 
  -5   7   1        1.78       -2.31      3.94 o 
  -3   7   1        3.48        7.60      3.89 o 
  -1   7   1        3.61        5.10      5.79 o 
   1   7   1       17.25       19.90      6.04 o 
   3   7   1        2.19        8.26      6.34 o 
   5   7   1       28.28       19.85      5.05 o 
   7   7   1       53.95       65.00      6.86 o 
   9   7   1       21.21       13.80      6.00 o 
  11   7   1       47.27       52.94      7.75 o 
  13   7   1        1.23       -2.97      6.78 o 
  15   7   1        0.11        2.71      8.82 o 
  17   7   1        0.82       -5.67      5.67 o 
  19   7   1       26.58        4.99      7.73 o 
 -16   8   1       15.94        3.08      8.93 o 
 -14   8   1       29.03       16.06      8.49 o 
 -12   8   1       11.42        6.08      7.37 o 
 -10   8   1        0.30        0.34      6.72 o 
  -8   8   1        2.13        7.54      5.88 o 
  -6   8   1        1.49        9.08      5.23 o 
  -4   8   1      123.67      119.33      9.80 o 
  -2   8   1      130.71       78.81     11.78 o 
   0   8   1        7.20        6.55      5.94 o 
   2   8   1       36.13       12.68     11.59 o 
   4   8   1       13.32       14.62      5.40 o 
   6   8   1        0.05        4.68      6.78 o 
   8   8   1        0.02        1.52      5.27 o 
  10   8   1        0.02       -3.80      7.45 o 
  12   8   1       22.11       19.87      9.46 o 
  14   8   1       16.98        5.85     12.24 o 
  -9   9   1        0.51        0.00      6.04 o 
  -7   9   1        4.05       -1.92      6.38 o 
  -5   9   1        1.43       -0.22      7.49 o 
  -3   9   1        0.17        0.00      7.02 o 
  -1   9   1        0.15       13.10      5.94 o 
   1   9   1        0.23      -15.21     15.21 o 
   3   9   1        0.25        3.04     15.21 o 
   5   9   1        1.21        1.35     12.17 o 
   7   9   1       11.11       13.82     11.68 o 
 -32   0   2       57.71       87.57     45.62 o 
 -30   0   2       86.84       80.02     34.98 o 
 -28   0   2       19.19        4.47     18.18 o 
 -26   0   2        2.00      -15.21     15.21 o 
 -24   0   2      287.38      357.97     39.54 o 
 -22   0   2     3877.46     3167.10    106.45 o 
 -20   0   2      251.12      249.33     19.75 o 
 -18   0   2     1643.88     1691.64     51.55 o 
 -16   0   2     6787.05     7333.87    118.61 o 
 -14   0   2      617.92      700.37     20.12 o 
 -12   0   2     8953.23     9650.82    147.87 o 
 -10   0   2     9252.38     8721.48    133.05 o 
  -8   0   2      406.94      495.49     13.69 o 
  -6   0   2     7731.12     7478.20    111.76 o 
  -4   0   2    16887.63    16624.68    195.33 o 
   2   0   2     6542.55     6607.16    112.95 o 
   4   0   2     4430.69     4580.51     70.32 o 
   6   0   2      560.77      551.35     13.69 o 
   8   0   2     1102.90     1238.64     49.66 o 
  10   0   2    13743.68    14683.37    252.84 o 
  12   0   2     2539.69     2115.42     47.41 o 
  14   0   2      515.25      478.21     20.92 o 
  16   0   2       17.32        0.38      9.84 o 
  18   0   2      509.49      552.20     36.50 o 
  20   0   2     1558.71     1270.11     41.53 o 
  22   0   2      162.79      142.80     18.09 o 
  24   0   2      238.56      233.39     23.68 o 
  26   0   2       66.42       60.07     22.81 o 
  28   0   2        4.08       -9.80     19.00 o 
 -31   1   2        9.21       18.40     16.68 o 
 -29   1   2        8.98       16.40     13.56 o 
 -27   1   2       74.02       58.74     14.81 o 
 -25   1   2        1.01      -10.05     10.05 o 
 -23   1   2      177.59      172.92     15.21 o 
 -21   1   2        7.71       12.83      7.62 o 
 -19   1   2      376.37      390.22     16.33 o 
 -17   1   2       99.98       93.68      8.18 o 
 -15   1   2      199.52      209.07      9.09 o 
 -13   1   2       16.70       49.87      5.38 o 
 -11   1   2     1392.59     1348.61     19.71 o 
  -9   1   2     1198.49     1082.77     17.24 o 
  -7   1   2     1130.72     1085.25     25.16 o 
  -5   1   2     1494.48     1452.95     16.41 o 
  -3   1   2     1185.62     1168.57     11.36 o 
  -1   1   2      996.92      969.73      8.91 o 
   1   1   2     4583.70     4241.05     44.58 o 
   3   1   2     8181.43     7838.59     87.35 o 
   5   1   2     1425.32     1351.02     30.55 o 
   7   1   2      869.80      770.18     14.41 o 
   9   1   2     2297.46     2232.45     30.70 o 
  11   1   2       86.27      108.36      7.17 o 
  13   1   2      964.35      953.76     19.02 o 
  15   1   2       51.19       35.66      6.54 o 
  17   1   2       67.24       59.43      8.99 o 
  19   1   2       58.00       82.66     13.63 o 
  21   1   2      152.36      139.57     16.78 o 
  23   1   2      135.77      149.78     17.44 o 
  25   1   2       11.14        6.42     11.01 o 
  27   1   2       33.21       33.91     14.98 o 
  29   1   2       42.25       72.10     20.43 o 
 -30   2   2        8.95       13.39     18.21 o 
 -28   2   2       34.97       43.85     18.67 o 
 -26   2   2       10.96      -10.37     10.37 o 
 -24   2   2       16.16       23.82     10.56 o 
 -22   2   2     1320.22     1178.67     28.09 o 
 -20   2   2      159.94      155.53     15.41 o 
 -18   2   2      125.52      155.95     10.35 o 
 -16   2   2     1757.55     1964.78     31.19 o 
 -14   2   2      141.01      156.41      8.76 o 
 -12   2   2     2293.43     2423.20     33.49 o 
 -10   2   2     1304.98     1320.42     24.28 o 
  -8   2   2        4.39        5.84      2.91 o 
  -6   2   2      766.82      704.82      9.95 o 
  -4   2   2     6219.86     6652.27     60.17 o 
  -2   2   2     5814.30     5425.77     45.05 o 
   0   2   2    20669.17    21397.91    205.67 o 
   2   2   2     1100.87     1126.19     12.30 o 
   4   2   2      421.93      484.12      8.83 o 
   6   2   2       88.33       98.09      4.75 o 
   8   2   2     1102.86     1171.26     23.31 o 
  10   2   2     4394.50     4786.49     59.24 o 
  12   2   2      228.27      236.53     10.18 o 
  14   2   2      223.30      208.95     10.79 o 
  16   2   2       86.08       68.65      8.25 o 
  18   2   2       37.83       57.27     10.31 o 
  20   2   2      539.73      516.99     25.72 o 
  22   2   2       29.33       46.00     14.71 o 
  24   2   2       56.67       52.87     16.11 o 
  26   2   2        3.69        8.69     18.44 o 
  28   2   2        2.63        7.24     14.29 o 
 -29   3   2       15.71       28.00     18.49 o 
 -27   3   2       87.87       78.59     19.16 o 
 -25   3   2       43.48       16.60     12.50 o 
 -23   3   2      414.63      413.18     21.36 o 
 -21   3   2       10.15        8.35      8.13 o 
 -19   3   2      435.79      456.08     18.36 o 
 -17   3   2      249.59      283.22     12.60 o 
 -15   3   2      356.09      371.24     12.30 o 
 -13   3   2      593.72      733.00     16.95 o 
 -11   3   2     1688.27     1578.88     24.97 o 
  -9   3   2     1429.24     1255.22     16.69 o 
  -7   3   2      531.29      499.49      6.85 o 
  -5   3   2     1439.45     1555.95     16.75 o 
  -3   3   2     1212.17     1279.82     13.30 o 
  -1   3   2     1266.07     1249.48     14.61 o 
   1   3   2     3273.89     3170.31     32.30 o 
   3   3   2     9139.62     8599.75     86.02 o 
   5   3   2      980.84      868.19     11.58 o 
   7   3   2      806.74      799.64     13.15 o 
   9   3   2     3565.52     3607.58     42.53 o 
  11   3   2      201.07      219.98     10.23 o 
  13   3   2     1320.93     1357.23     25.81 o 
  15   3   2       52.30       44.04      8.28 o 
  17   3   2       58.37       67.44     11.91 o 
  19   3   2       54.18       53.10     11.88 o 
  21   3   2      260.17      255.17     23.68 o 
  23   3   2      274.36      286.85     25.46 o 
  25   3   2       36.17       56.55     44.87 o 
  27   3   2       31.59       17.26     14.14 o 
 -28   4   2       12.33        8.26     14.97 o 
 -26   4   2        6.40       -2.85     11.58 o 
 -24   4   2       29.44       30.65     10.44 o 
 -22   4   2       17.95       20.53     10.26 o 
 -20   4   2       25.62       22.99      8.38 o 
 -18   4   2      169.85      164.14     10.52 o 
 -16   4   2        4.87       16.25      6.32 o 
 -14   4   2        0.42       -3.47      4.76 o 
 -12   4   2        0.87        0.89      4.30 o 
 -10   4   2       24.07       35.72      3.60 o 
  -8   4   2       74.59       92.82      6.29 o 
  -6   4   2      152.59      161.76      5.96 o 
  -4   4   2      114.60      138.41      6.50 o 
  -2   4   2     5981.41     5898.61     52.24 o 
   0   4   2      534.07      567.92      9.98 o 
   2   4   2       89.82      106.94      5.34 o 
   4   4   2       77.79      105.12      4.64 o 
   6   4   2      453.60      441.72      7.85 o 
   8   4   2      360.19      338.66      8.34 o 
  10   4   2      150.76      167.39      9.93 o 
  12   4   2      153.75      166.64      9.35 o 
  14   4   2       35.70       20.67      9.29 o 
  16   4   2       44.26       33.25     11.88 o 
  18   4   2       18.46       19.09     12.73 o 
  20   4   2        4.57       -7.47     10.79 o 
  22   4   2        0.50       -9.66     15.90 o 
  24   4   2        0.62        2.91     13.16 o 
  26   4   2       11.69       29.31     17.38 o 
 -27   5   2        0.42      -14.36     17.96 o 
 -25   5   2       61.17       36.60     12.57 o 
 -23   5   2       71.89       63.64     16.75 o 
 -21   5   2       70.45       72.23     15.89 o 
 -19   5   2        1.88       -8.23      8.23 o 
 -17   5   2       27.09       27.62      7.43 o 
 -15   5   2       86.54       84.86      8.27 o 
 -13   5   2      757.65      878.87     17.82 o 
 -11   5   2       47.38       36.21      5.92 o 
  -9   5   2        8.52        1.83      4.28 o 
  -7   5   2        0.82       10.73      3.59 o 
  -5   5   2       48.34       35.75      3.81 o 
  -3   5   2       98.47      100.39      4.21 o 
  -1   5   2       54.17       22.92      4.15 o 
   1   5   2      253.12      243.66      8.51 o 
   3   5   2      364.69      298.05      7.22 o 
   5   5   2        0.46       -3.31      3.31 o 
   7   5   2        0.57        4.62      4.33 o 
   9   5   2      505.50      494.49      9.65 o 
  11   5   2       54.37       46.53      6.39 o 
  13   5   2       62.67       60.49      7.17 o 
  15   5   2        4.30        5.54      8.24 o 
  17   5   2       12.81       -3.45      9.66 o 
  19   5   2        1.87      -11.03     11.03 o 
  21   5   2       22.51       28.53     14.45 o 
  23   5   2       34.17        0.00     22.81 o 
 -24   6   2        1.57       -3.77     10.66 o 
 -22   6   2       14.11       -1.17     10.46 o 
 -20   6   2        0.14       10.60      9.19 o 
 -18   6   2       57.57       68.80     18.13 o 
 -16   6   2        0.10       -2.04      6.82 o 
 -14   6   2        0.08       -0.58      6.04 o 
 -12   6   2       13.60       17.60      5.27 o 
 -10   6   2        4.82        1.36      4.48 o 
  -8   6   2        0.01       -3.42      4.30 o 
  -6   6   2       55.15       55.67      5.52 o 
  -4   6   2      337.82      307.40     14.70 o 
  -2   6   2      825.36      788.84     16.85 o 
   0   6   2      131.20      109.64      6.90 o 
   2   6   2       66.46       69.85      5.88 o 
   4   6   2        9.98       19.02      3.67 o 
   6   6   2       82.00       86.92      7.25 o 
   8   6   2       28.51       24.53      5.70 o 
  10   6   2        0.01        4.97      5.89 o 
  12   6   2       31.43       35.86      5.02 o 
  14   6   2       17.39        3.25      6.57 o 
  16   6   2        1.75       -8.54     10.37 o 
  18   6   2        4.32       13.07      9.66 o 
  20   6   2       13.27       22.81     12.42 o 
  22   6   2        0.22       17.44     13.58 o 
 -21   7   2       14.94        5.24      9.43 o 
 -19   7   2        4.60       14.14      9.11 o 
 -17   7   2        5.78       12.07     12.19 o 
 -15   7   2       25.99       15.84      6.19 o 
 -13   7   2      121.02      124.18      9.32 o 
 -11   7   2        0.65        2.38      5.44 o 
  -9   7   2       20.04       24.30      5.55 o 
  -7   7   2        0.31       -2.57      4.35 o 
  -5   7   2        0.00        0.00      3.25 o 
  -3   7   2        1.35       -0.82      4.54 o 
  -1   7   2        0.09        1.00      4.89 o 
   1   7   2       29.58       22.02      4.85 o 
   3   7   2       24.66       42.26      5.38 o 
   5   7   2       23.12       24.33      3.98 o 
   7   7   2       33.17       23.49      3.91 o 
   9   7   2       30.33       15.30      7.17 o 
  11   7   2        2.22       -1.10      8.17 o 
  13   7   2        0.50        3.25      9.22 o 
  15   7   2        7.81       24.09     10.52 o 
  17   7   2       42.62       45.20     14.93 o 
  19   7   2        9.40        9.95     12.17 o 
 -16   8   2        0.45       16.45      9.44 o 
 -14   8   2        0.28       -7.91      7.91 o 
 -12   8   2        2.01        2.91      7.91 o 
 -10   8   2        0.01       -6.02      6.02 o 
  -8   8   2        6.50        5.14      5.61 o 
  -6   8   2        0.05        2.94      4.40 o 
  -4   8   2      190.60      175.20      9.07 o 
  -2   8   2       23.41        8.85      7.33 o 
   0   8   2      114.23      109.81     12.04 o 
   2   8   2        9.55       10.64     10.75 o 
   4   8   2        0.19        0.00     10.75 o 
   6   8   2        5.35        7.60     12.90 o 
   8   8   2        0.33        2.34     13.85 o 
  10   8   2        4.30       -2.17     15.21 o 
  12   8   2        0.19        7.92      4.39 o 
  14   8   2        8.21        2.71      5.98 o 
  -9   9   2        1.20       -0.48      6.38 o 
  -7   9   2        0.85       -6.08      6.08 o 
  -5   9   2        0.01       -5.05      5.79 o 
  -3   9   2        0.00       -5.14      6.31 o 
  -1   9   2        0.17        0.00     15.21 o 
   1   9   2        5.63       33.45     18.25 o 
   3   9   2       14.34       19.63     15.21 o 
   5   9   2        2.66        5.25     11.68 o 
 -31   1   3      105.81      137.70     22.83 o 
 -29   1   3        4.98       23.85     14.14 o 
 -27   1   3      573.57      530.49     29.25 o 
 -25   1   3     1598.27     1425.84     36.16 o 
 -23   1   3      296.40      270.98     17.62 o 
 -21   1   3      497.11      426.81     18.40 o 
 -19   1   3     1945.86     1899.54     29.97 o 
 -17   1   3       78.71       87.14      7.21 o 
 -15   1   3      579.45      693.60     14.62 o 
 -13   1   3     2496.07     2756.86     35.21 o 
 -11   1   3     6049.95     6101.28     67.74 o 
  -9   1   3      900.49      961.62     14.91 o 
  -7   1   3     1058.83      964.43     12.85 o 
  -5   1   3    22041.06    22337.43    178.42 o 
  -3   1   3     2017.85     1938.51     17.37 o 
  -1   1   3    30653.07    29763.57    236.75 o 
   1   1   3      191.28      254.43      6.33 o 
   3   1   3     7268.31     7679.08     81.03 o 
   5   1   3       55.85      123.42      5.05 o 
   7   1   3     1117.61     1165.75     18.50 o 
   9   1   3     7442.43     7818.00     91.95 o 
  11   1   3     1668.51     1678.47     26.57 o 
  13   1   3      142.12      137.66      9.00 o 
  15   1   3     1016.25     1024.36     21.64 o 
  17   1   3     3338.95     3213.78     56.28 o 
  19   1   3       47.32       52.42     10.30 o 
  21   1   3       55.39       41.50     11.84 o 
  23   1   3      110.65       78.70     13.76 o 
  25   1   3      120.99      123.75     17.74 o 
  27   1   3        1.57       16.25     15.09 o 
 -32   2   3       17.70       46.35     20.92 o 
 -30   2   3       92.57       93.16     20.43 o 
 -28   2   3      119.24      127.64     20.43 o 
 -26   2   3        0.40        0.75     10.78 o 
 -24   2   3       48.57       45.33     10.30 o 
 -22   2   3      611.05      593.71     21.84 o 
 -20   2   3      743.74      747.20     20.67 o 
 -18   2   3      513.98      429.08     15.21 o 
 -16   2   3      199.05      175.37      9.80 o 
 -14   2   3     3304.51     3355.35     45.15 o 
 -12   2   3        1.65        5.28      3.67 o 
 -10   2   3      226.29      216.75      7.19 o 
  -8   2   3        3.69        5.41      2.65 o 
  -6   2   3     3119.32     2934.89     27.23 o 
  -4   2   3      666.52      620.30      7.29 o 
  -2   2   3      172.97      235.36      5.03 o 
   0   2   3     4789.98     4769.59     48.61 o 
   2   2   3      128.76      134.31      3.53 o 
   4   2   3      976.28      953.59     14.52 o 
   6   2   3      482.33      412.94      9.80 o 
   8   2   3     2782.42     2748.79     36.52 o 
  10   2   3        9.35        2.61      4.60 o 
  12   2   3      317.16      317.09     11.89 o 
  14   2   3      222.81      231.66     11.40 o 
  16   2   3        5.48        2.28      6.29 o 
  18   2   3        0.27       -6.30     13.23 o 
  20   2   3       55.82       53.02     15.46 o 
  22   2   3       79.69       66.37     15.36 o 
  24   2   3        9.55       31.50     12.96 o 
  26   2   3       95.62      100.72     17.83 o 
  28   2   3       69.19       64.13     18.42 o 
 -31   3   3        7.88       12.17     17.56 o 
 -29   3   3       14.51        9.28     14.02 o 
 -27   3   3        9.14       13.77     11.99 o 
 -25   3   3       86.29       67.61     12.73 o 
 -23   3   3      207.62      206.47     15.96 o 
 -21   3   3       93.61       84.90     10.65 o 
 -19   3   3        1.96       -0.29      7.19 o 
 -17   3   3       12.38        7.52      6.76 o 
 -15   3   3      103.95      115.98      7.20 o 
 -13   3   3      210.25      256.11      9.31 o 
 -11   3   3       51.88       73.74      6.10 o 
  -9   3   3      379.85      415.38      7.82 o 
  -7   3   3      104.42      127.74      5.05 o 
  -5   3   3      344.30      340.87      6.62 o 
  -3   3   3     1768.18     1748.44     16.21 o 
  -1   3   3     3685.76     4050.50     45.74 o 
   1   3   3      133.48      111.27      5.90 o 
   3   3   3      384.63      370.01      8.56 o 
   5   3   3       37.78       34.85      3.30 o 
   7   3   3      292.19      306.59     13.15 o 
   9   3   3       65.49       92.39      6.19 o 
  11   3   3        5.59        0.23      2.60 o 
  13   3   3       73.75       77.22      8.38 o 
  15   3   3      254.56      264.63     15.05 o 
  17   3   3      198.31      211.81     17.32 o 
  19   3   3       19.39       18.25     12.52 o 
  21   3   3       23.71       35.17     14.32 o 
  23   3   3        0.45      -10.79     10.79 o 
  25   3   3        1.99        5.17     13.14 o 
  27   3   3        0.95      -12.10     12.10 o 
 -28   4   3        9.85       -0.66     16.68 o 
 -26   4   3        7.97        3.87     11.18 o 
 -24   4   3      117.16      108.83     17.91 o 
 -22   4   3      141.74      142.06     12.61 o 
 -20   4   3      192.28      175.74     12.20 o 
 -18   4   3      345.70      333.07     14.59 o 
 -16   4   3       16.85       24.41      5.82 o 
 -14   4   3      817.98      843.78     14.07 o 
 -12   4   3        2.47        4.42      3.48 o 
 -10   4   3       19.33       18.69      4.07 o 
  -8   4   3      121.90      164.59      5.83 o 
  -6   4   3      251.89      198.18      5.97 o 
  -4   4   3      575.59      557.44      7.91 o 
  -2   4   3     1345.12     1465.15     16.19 o 
   0   4   3      943.26      860.03     15.12 o 
   2   4   3       88.34       80.78      6.04 o 
   4   4   3       99.41       99.01      5.52 o 
   6   4   3        0.60       -0.12      2.63 o 
   8   4   3     1106.67     1110.29     17.25 o 
  10   4   3        2.93        4.34      5.40 o 
  12   4   3       65.36       77.48      9.29 o 
  14   4   3        0.13       -6.48      6.48 o 
  16   4   3       58.51       46.10      9.86 o 
  18   4   3       95.76       82.20     13.24 o 
  20   4   3        0.08       -4.96     12.04 o 
  22   4   3       57.72       51.45     15.47 o 
  24   4   3        1.22       -8.00     12.10 o 
 -27   5   3       30.85       20.45     16.07 o 
 -25   5   3        7.12        5.32     11.02 o 
 -23   5   3       15.00       23.37     10.22 o 
 -21   5   3        1.00       -4.88      8.63 o 
 -19   5   3      171.78      176.20     13.95 o 
 -17   5   3        0.32       -1.62      6.43 o 
 -15   5   3       21.58       14.36      5.98 o 
 -13   5   3        9.44        9.17      6.32 o 
 -11   5   3      260.44      325.36     10.75 o 
  -9   5   3        2.99        2.02      3.89 o 
  -7   5   3       87.51       86.49      4.68 o 
  -5   5   3      110.66      164.87      6.10 o 
  -3   5   3      427.55      419.75      9.19 o 
  -1   5   3      310.83      340.93      6.93 o 
   1   5   3       16.01       25.61      4.98 o 
   3   5   3      712.69      806.11     17.41 o 
   5   5   3       12.53       18.80      4.65 o 
   7   5   3        9.95       -0.06      4.99 o 
   9   5   3      128.51      142.09      9.10 o 
  11   5   3       96.13      108.33      7.93 o 
  13   5   3      102.14       91.49      8.92 o 
  15   5   3       96.14      106.79     12.01 o 
  17   5   3       24.61       24.76      9.09 o 
  19   5   3       61.37       58.39     19.50 o 
  21   5   3        0.66       21.90     15.18 o 
  23   5   3        4.03       -8.31     13.38 o 
 -24   6   3       46.53       46.60     12.23 o 
 -22   6   3        0.06       -1.00      9.40 o 
 -20   6   3        5.13       -6.25      8.63 o 
 -18   6   3       55.12       54.60     10.18 o 
 -16   6   3      109.99      136.89     11.10 o 
 -14   6   3       29.20       21.37      6.38 o 
 -12   6   3        1.46        8.69      5.21 o 
 -10   6   3        0.51       -0.93      4.28 o 
  -8   6   3       58.97       79.87      7.83 o 
  -6   6   3        2.41       -0.65      3.03 o 
  -4   6   3      303.53      275.39      9.31 o 
  -2   6   3      529.86      601.74     19.66 o 
   0   6   3        0.09        1.19      5.73 o 
   2   6   3        1.64       -5.41      5.41 o 
   4   6   3        4.61       17.53      6.83 o 
   6   6   3       28.31       33.57      4.85 o 
   8   6   3      114.72      107.66     15.33 o 
  10   6   3        2.09        4.21      6.69 o 
  12   6   3        4.97        0.21      8.40 o 
  14   6   3       34.97       47.82      8.34 o 
  16   6   3       36.41       44.73      8.56 o 
  18   6   3       77.39       78.69     14.93 o 
  20   6   3        7.42        3.86     10.43 o 
 -21   7   3        1.22       -8.80      8.80 o 
 -19   7   3       29.52       20.92      9.02 o 
 -17   7   3       13.51       27.94      8.72 o 
 -15   7   3       38.22       48.58      7.43 o 
 -13   7   3        1.87       -0.94      5.85 o 
 -11   7   3        0.05       -0.13      5.08 o 
  -9   7   3        4.38        3.84      4.77 o 
  -7   7   3        0.25       -1.91      5.48 o 
  -5   7   3       12.36       11.69      4.85 o 
  -3   7   3       26.06        8.30      3.68 o 
  -1   7   3       14.25       16.22      8.78 o 
   1   7   3       10.08       -2.03      9.08 o 
   3   7   3       43.32       53.58     10.19 o 
   5   7   3        0.33       -1.16     14.61 o 
   7   7   3        6.31       19.85      8.93 o 
   9   7   3       15.07       14.16      4.03 o 
  11   7   3        4.46       -1.20      6.87 o 
  13   7   3        6.71       14.27      7.05 o 
  15   7   3       34.62       51.87      9.50 o 
  17   7   3       18.19        0.13     10.63 o 
 -16   8   3       21.63       24.24      9.44 o 
 -14   8   3        3.82       -6.80      6.83 o 
 -12   8   3        0.57       -4.51      5.27 o 
 -10   8   3        0.00       -0.14      4.92 o 
  -8   8   3        1.46       -2.51      5.88 o 
  -6   8   3       27.11       25.25      6.48 o 
  -4   8   3      118.77       93.87      8.39 o 
  -2   8   3       30.15       36.31      9.84 o 
   0   8   3        6.45       11.02      9.84 o 
   2   8   3        0.27      -10.75     10.75 o 
   4   8   3        1.92       -6.91     11.68 o 
   6   8   3        0.85      -11.68     11.68 o 
   8   8   3        9.11      -12.90     12.90 o 
  10   8   3        0.17       18.25     15.05 o 
  12   8   3        0.88      -16.73     16.73 o 
  -9   9   3        0.09       -1.60      6.38 o 
  -7   9   3        1.81       -4.27      7.02 o 
  -5   9   3        1.75       -7.60     16.73 o 
  -3   9   3        0.27       25.85     12.90 o 
  -1   9   3        0.08        0.00     10.12 o 
   1   9   3        0.48        3.59     11.68 o 
   3   9   3        0.10        7.19     12.17 o 
   5   9   3        2.90        0.00     12.90 o 
 -32   0   4      214.52      277.06     29.75 o 
 -30   0   4       24.92       12.17     19.35 o 
 -28   0   4      464.04      471.22     39.74 o 
 -26   0   4        4.89       21.29     22.81 o 
 -24   0   4       54.58       67.28     15.15 o 
 -22   0   4       21.15       25.85     11.03 o 
 -20   0   4     9523.35     9273.54    149.78 o 
 -18   0   4      470.51      436.00     19.68 o 
 -16   0   4       36.03       26.61      7.68 o 
 -14   0   4     6918.61     6590.29    105.30 o 
 -12   0   4      109.39      115.64     11.56 o 
 -10   0   4      684.71      627.32     17.56 o 
  -8   0   4     3906.12     4295.67     55.04 o 
  -6   0   4    15198.93    15918.49    189.12 o 
  -4   0   4      856.94      721.18     11.31 o 
  -2   0   4      156.73      191.93      5.84 o 
   0   0   4    35103.28    34466.81    570.61 o 
   2   0   4      779.61      679.32     17.56 o 
   4   0   4      457.90      473.06     15.80 o 
   6   0   4      118.51      115.41     14.30 o 
   8   0   4      801.02      829.79     24.58 o 
  10   0   4        1.76       -1.12      6.38 o 
  12   0   4       14.32       15.21      8.78 o 
  14   0   4     3016.43     3129.20     69.05 o 
  16   0   4        9.29        8.32     11.61 o 
  18   0   4     1561.93     1429.82     77.51 o 
  20   0   4        5.33       -4.08     12.04 o 
  22   0   4      347.66      308.94     25.71 o 
  24   0   4      224.43      282.90     33.28 o 
  26   0   4       42.27        8.48     42.58 o 
  28   0   4        8.03       91.24     36.50 o 
 -33   1   4        2.23      -13.41     13.41 o 
 -31   1   4       32.75       19.98     14.01 o 
 -29   1   4      158.26      143.45     19.16 o 
 -27   1   4        9.13       -3.94     12.02 o 
 -25   1   4      146.45      156.28     15.13 o 
 -23   1   4      415.93      404.64     18.36 o 
 -21   1   4      167.83      164.13     11.35 o 
 -19   1   4      469.63      491.18     15.15 o 
 -17   1   4      336.81      343.13     12.20 o 
 -15   1   4      711.66      624.91     13.80 o 
 -13   1   4        2.05       -0.55      3.46 o 
 -11   1   4     2537.87     2477.23     29.28 o 
  -9   1   4     2120.06     2007.02     22.57 o 
  -7   1   4      483.15      413.50      6.52 o 
  -5   1   4     1258.21     1152.34     12.08 o 
  -3   1   4      295.13      270.48      4.37 o 
  -1   1   4     1580.04     1382.25     16.13 o 
   1   1   4       81.76       98.71      4.75 o 
   3   1   4     2345.46     2441.89     29.12 o 
   5   1   4      587.50      522.11     10.17 o 
   7   1   4      682.37      648.19     12.33 o 
   9   1   4      276.25      280.69      9.75 o 
  11   1   4      785.24      693.51     14.73 o 
  13   1   4        6.04       -4.78      4.78 o 
  15   1   4      476.79      471.08     16.72 o 
  17   1   4       12.82       11.23      9.89 o 
  19   1   4       86.97       81.21     10.50 o 
  21   1   4       37.35       26.51     10.90 o 
  23   1   4        0.18      -10.93     11.60 o 
  25   1   4       25.19      -10.83     12.51 o 
  27   1   4        2.48      -15.15     15.15 o 
 -32   2   4       62.60       76.54     17.24 o 
 -30   2   4        3.87      -16.17     18.72 o 
 -28   2   4       90.26      121.73     13.97 o 
 -26   2   4       17.30        5.01      9.62 o 
 -24   2   4       12.21       -1.49      7.85 o 
 -22   2   4       12.98        3.84      7.93 o 
 -20   2   4     2618.16     2707.23     41.86 o 
 -18   2   4      812.79      797.84     19.02 o 
 -16   2   4        7.10        4.45      3.93 o 
 -14   2   4      883.50      803.61     14.36 o 
 -12   2   4      310.06      298.13      9.02 o 
 -10   2   4      426.85      447.99      8.33 o 
  -8   2   4     1812.93     1916.46     20.60 o 
  -6   2   4     1806.21     2000.56     19.19 o 
  -4   2   4      184.73      151.87      3.67 o 
  -2   2   4      138.54      149.10      3.62 o 
   0   2   4     7708.82     7886.50     70.63 o 
   2   2   4       99.64       91.78      3.91 o 
   4   2   4      278.26      273.05      7.18 o 
   6   2   4      202.66      230.32      7.53 o 
   8   2   4        3.95       -3.91      3.94 o 
  10   2   4        1.09       -4.51      4.51 o 
  12   2   4       31.88       40.93      6.01 o 
  14   2   4      780.65      808.82     20.80 o 
  16   2   4       71.30       54.75      8.65 o 
  18   2   4      736.39      650.07     31.61 o 
  20   2   4       31.55       28.59     13.61 o 
  22   2   4       52.52       45.41     21.07 o 
  24   2   4       87.70      124.63     17.24 o 
  26   2   4       21.05       -0.37     13.89 o 
 -31   3   4       31.14       17.28     15.23 o 
 -29   3   4      314.00      326.80     37.58 o 
 -27   3   4       14.83       10.65     11.01 o 
 -25   3   4      298.74      321.19     18.36 o 
 -23   3   4      726.88      705.79     21.39 o 
 -21   3   4      300.47      290.22     15.18 o 
 -19   3   4     1328.96     1342.17     26.57 o 
 -17   3   4      302.59      329.95     10.72 o 
 -15   3   4      885.09      823.93     13.90 o 
 -13   3   4       13.73       18.18      4.13 o 
 -11   3   4     3880.29     3833.70     38.76 o 
  -9   3   4     1387.39     1377.14     16.61 o 
  -7   3   4      745.83      761.93     10.45 o 
  -5   3   4     1650.67     1563.79     16.08 o 
  -3   3   4      153.70      149.05      4.66 o 
  -1   3   4      720.23      586.84     10.42 o 
   1   3   4      255.76      336.61      9.48 o 
   3   3   4     2724.27     2716.56     32.91 o 
   5   3   4      560.73      507.78     10.33 o 
   7   3   4      645.48      601.86     12.48 o 
   9   3   4      332.86      336.03      9.80 o 
  11   3   4      910.21      893.75     18.59 o 
  13   3   4        9.75        1.19      7.20 o 
  15   3   4     1727.90     1740.34     36.38 o 
  17   3   4        2.64       -7.19      8.47 o 
  19   3   4      167.37      186.52     17.24 o 
  21   3   4       59.57       59.79     16.24 o 
  23   3   4        6.38       -2.72     11.19 o 
  25   3   4       36.63       46.74     15.48 o 
 -30   4   4        1.33       24.33     15.80 o 
 -28   4   4        8.39       12.28     13.17 o 
 -26   4   4       22.46       22.15     11.18 o 
 -24   4   4      135.41      141.89     15.62 o 
 -22   4   4       80.32       79.02     11.10 o 
 -20   4   4        0.06       -3.18      5.97 o 
 -18   4   4      473.94      470.80     15.15 o 
 -16   4   4        1.82       -2.71      4.31 o 
 -14   4   4      187.20      246.69      8.11 o 
 -12   4   4      108.26      125.17      7.67 o 
 -10   4   4       89.90      110.08      6.32 o 
  -8   4   4      408.51      454.43      8.91 o 
  -6   4   4       69.33       72.89      3.87 o 
  -4   4   4      130.96      109.57      4.29 o 
  -2   4   4       27.43       48.16      5.38 o 
   0   4   4       15.42       33.01      5.93 o 
   2   4   4      490.58      516.51     15.35 o 
   4   4   4      244.59      248.17      7.43 o 
   6   4   4       10.90       12.23      4.98 o 
   8   4   4      383.34      425.33     10.41 o 
  10   4   4        2.12        2.27      4.69 o 
  12   4   4       33.51       33.80      7.04 o 
  14   4   4        0.89       -4.23      6.87 o 
  16   4   4      121.66      122.42     15.74 o 
  18   4   4       59.46       64.28     17.82 o 
  20   4   4       17.78       27.64     12.42 o 
  22   4   4       13.84       22.99     12.86 o 
  24   4   4        3.27        1.79     12.93 o 
 -27   5   4        1.38        9.12     11.12 o 
 -25   5   4       37.50       29.82     11.84 o 
 -23   5   4       85.91       75.70     13.11 o 
 -21   5   4       42.46       39.20     10.56 o 
 -19   5   4      463.33      438.20     23.44 o 
 -17   5   4       18.72       21.86      7.68 o 
 -15   5   4       71.09       48.67      6.76 o 
 -13   5   4       72.34       75.86      7.17 o 
 -11   5   4      352.41      329.38     10.35 o 
  -9   5   4        7.08        8.76      4.19 o 
  -7   5   4      136.11      120.60      5.67 o 
  -5   5   4      221.44      192.70      6.93 o 
  -3   5   4       55.02       77.63      5.55 o 
  -1   5   4        2.37        4.62      4.44 o 
   1   5   4       23.89       21.88      5.88 o 
   3   5   4      230.35      185.71      9.89 o 
   5   5   4        0.83        9.60      4.26 o 
   7   5   4        4.95       -4.72      4.72 o 
   9   5   4       19.51       14.19      6.45 o 
  11   5   4        4.58       -4.35      5.73 o 
  13   5   4       65.37       69.34      8.43 o 
  15   5   4      877.09      852.30     20.19 o 
  17   5   4        0.09       -4.39      7.26 o 
  19   5   4       25.72        8.19      9.73 o 
  21   5   4        1.66       15.07     12.87 o 
  23   5   4        5.88       -7.96     12.61 o 
 -26   6   4        1.94       -7.70     11.85 o 
 -24   6   4       47.56       28.29     12.06 o 
 -22   6   4       14.22       -4.89      9.43 o 
 -20   6   4       51.75       56.22     11.01 o 
 -18   6   4       18.46       27.55      9.40 o 
 -16   6   4        1.56       12.70      8.02 o 
 -14   6   4       34.42       49.74      7.33 o 
 -12   6   4        1.07        1.90      5.05 o 
 -10   6   4        0.07       -1.63      4.42 o 
  -8   6   4       93.05       90.62      5.27 o 
  -6   6   4        0.90        4.30      4.48 o 
  -4   6   4      201.26      182.01     10.08 o 
  -2   6   4       70.90       73.48      6.37 o 
   0   6   4       52.48       50.03      7.94 o 
   2   6   4       38.83       37.15      7.26 o 
   4   6   4      131.47      135.82     11.01 o 
   6   6   4       41.74       30.57     11.03 o 
   8   6   4       42.90       37.05      5.64 o 
  10   6   4        1.00       -5.50      5.50 o 
  12   6   4        1.80       -3.97      7.21 o 
  14   6   4       18.90       38.30      8.93 o 
  16   6   4        0.15       -6.89      7.08 o 
  18   6   4        0.88        1.14      7.53 o 
  20   6   4        1.35       -1.57     10.57 o 
 -21   7   4        2.39       -9.22      9.22 o 
 -19   7   4       66.89       66.29     11.71 o 
 -17   7   4       90.61      114.75     11.86 o 
 -15   7   4       17.94       11.88      7.34 o 
 -13   7   4       12.21        9.34      5.67 o 
 -11   7   4        3.91       -3.97      6.15 o 
  -9   7   4       35.92       49.22      6.31 o 
  -7   7   4       30.08       21.37      5.96 o 
  -5   7   4       39.25       35.63      6.90 o 
  -3   7   4       52.71       48.75     16.47 o 
  -1   7   4        0.10       11.27      9.26 o 
   1   7   4        0.02       -5.07      8.78 o 
   3   7   4       16.85        3.61      9.84 o 
   5   7   4       17.37       32.81     15.20 o 
   7   7   4        7.81        0.76     11.03 o 
   9   7   4        0.03        1.25     10.24 o 
  11   7   4       12.52       15.42      9.10 o 
  13   7   4       14.94       13.50      8.65 o 
  15   7   4      148.70      110.95     12.32 o 
  17   7   4        6.88       -6.14      8.77 o 
 -16   8   4        0.02        0.04      9.22 o 
 -14   8   4        0.47       -5.17      7.16 o 
 -12   8   4        0.37       -5.94      5.94 o 
 -10   8   4        2.18       -4.45      6.17 o 
  -8   8   4       16.52       12.12      5.86 o 
  -6   8   4        8.52       14.98      4.54 o 
  -4   8   4       67.61       58.55     11.61 o 
  -2   8   4       14.66       -9.12     11.68 o 
   0   8   4        0.32        1.94     12.17 o 
   2   8   4        0.00       22.81     12.90 o 
   4   8   4       26.64        9.59     13.85 o 
   6   8   4       31.91       35.28     16.02 o 
   8   8   4        0.38        6.08     30.41 o 
  10   8   4        1.42       11.15     16.02 o 
  12   8   4        1.87        1.82     18.25 o 
  -9   9   4        1.31        3.65      6.08 o 
  -7   9   4        5.52        2.43     10.12 o 
  -5   9   4       12.81       12.99     11.68 o 
  -3   9   4        8.95        2.43     18.25 o 
  -1   9   4        0.34       -0.83     11.68 o 
   1   9   4        0.01        1.66     15.21 o 
   3   9   4        2.58       21.99     13.85 o 
 -33   1   5        4.66        8.05     13.38 o 
 -31   1   5       71.54       83.91     22.22 o 
 -29   1   5      418.15      509.35     24.71 o 
 -27   1   5      314.34      357.87     20.86 o 
 -25   1   5      286.10      260.63     15.21 o 
 -23   1   5       12.74       20.94      7.76 o 
 -21   1   5     4818.43     4897.68     61.94 o 
 -19   1   5      104.33      111.48      7.66 o 
 -17   1   5      558.58      526.74     12.67 o 
 -15   1   5     2240.95     2218.81     27.29 o 
 -13   1   5     7040.66     6979.34     69.52 o 
 -11   1   5        2.84       14.49      3.28 o 
  -9   1   5    11214.43    11406.86     98.03 o 
  -7   1   5     1246.14     1246.65     13.46 o 
  -5   1   5     5797.50     5679.26     46.14 o 
  -3   1   5     1374.97     1281.87     13.02 o 
  -1   1   5     7784.44     7829.73     87.30 o 
   1   1   5    11723.07    12026.73    125.65 o 
   3   1   5      117.31      102.42      4.90 o 
   5   1   5     4690.83     4844.09     55.09 o 
   7   1   5     5433.19     5302.52     60.46 o 
   9   1   5      762.26      787.01     15.27 o 
  11   1   5     3712.88     3723.85     47.03 o 
  13   1   5     5275.12     5000.27     61.68 o 
  15   1   5      219.97      200.45     13.37 o 
  17   1   5     1199.99     1237.09     33.89 o 
  19   1   5        1.19        1.33      8.62 o 
  21   1   5       22.15       31.06     13.17 o 
  23   1   5       11.60        8.14     12.86 o 
  25   1   5       93.87      111.06     19.27 o 
 -32   2   5        9.08       -1.46     12.73 o 
 -30   2   5      148.94      144.08     15.59 o 
 -28   2   5       68.92       67.52     11.27 o 
 -26   2   5       40.70       41.87      9.92 o 
 -24   2   5      543.98      538.82     18.88 o 
 -22   2   5     1191.57     1135.65     23.46 o 
 -20   2   5      865.18      796.16     18.75 o 
 -18   2   5     1487.34     1420.80     24.02 o 
 -16   2   5     1018.10     1013.80     18.64 o 
 -14   2   5     2157.82     2166.50     28.10 o 
 -12   2   5      396.43      357.92      8.68 o 
 -10   2   5      879.94      764.75     11.95 o 
  -8   2   5       27.82       25.27      2.92 o 
  -6   2   5     4667.32     4827.19     43.35 o 
  -4   2   5      140.28      108.67      3.16 o 
  -2   2   5     7816.94     7692.37     63.99 o 
   0   2   5     1825.25     1798.29     18.93 o 
   2   2   5     4783.40     4645.11     51.53 o 
   4   2   5      105.90      185.82      6.49 o 
   6   2   5        0.63       -2.30      2.30 o 
   8   2   5     1217.33     1154.29     18.70 o 
  10   2   5      136.74      136.08      7.90 o 
  12   2   5      830.28      807.44     17.13 o 
  14   2   5      158.64      188.98     10.71 o 
  16   2   5     1791.31     1712.47     61.46 o 
  18   2   5        0.73       -7.66     10.19 o 
  20   2   5       51.71       44.50     13.14 o 
  22   2   5        5.67        8.22     12.25 o 
  24   2   5        0.59       -2.86     12.48 o 
  26   2   5       21.97       32.58     16.62 o 
 -31   3   5       34.13       52.02     16.88 o 
 -29   3   5       21.86       52.76     14.37 o 
 -27   3   5        2.94        3.40      8.76 o 
 -25   3   5       14.10       18.18      8.05 o 
 -23   3   5      183.36      171.39     17.63 o 
 -21   3   5      515.41      548.34     17.24 o 
 -19   3   5      703.44      672.77     16.86 o 
 -17   3   5        0.65       -1.65      4.38 o 
 -15   3   5       85.55       79.55      6.03 o 
 -13   3   5      103.68      109.09      6.26 o 
 -11   3   5       86.76       77.27      4.64 o 
  -9   3   5        9.08        5.31      2.27 o 
  -7   3   5       16.18       14.26      2.60 o 
  -5   3   5      451.01      420.89      6.19 o 
  -3   3   5      523.25      571.86      8.50 o 
  -1   3   5       51.48       49.91      3.89 o 
   1   3   5      832.08      822.55     13.91 o 
   3   3   5       22.98       32.64      3.06 o 
   5   3   5      310.91      307.84      8.99 o 
   7   3   5        0.55        7.17      4.06 o 
   9   3   5       40.00       45.19      6.11 o 
  11   3   5      560.82      593.88     16.79 o 
  13   3   5     2528.15     2469.17     41.57 o 
  15   3   5       59.64       33.86      8.62 o 
  17   3   5      246.00      234.20     21.07 o 
  19   3   5        5.52        1.10     10.48 o 
  21   3   5       10.61        8.97     12.25 o 
  23   3   5        2.67       12.62     13.14 o 
  25   3   5       14.35       31.66     15.34 o 
 -30   4   5       62.78       45.81     18.09 o 
 -28   4   5       70.86       61.96     13.32 o 
 -26   4   5        1.91        4.82     10.84 o 
 -24   4   5       86.17       95.73     13.29 o 
 -22   4   5      685.68      651.68     24.95 o 
 -20   4   5      496.26      538.43     17.30 o 
 -18   4   5      341.73      367.53     12.41 o 
 -16   4   5      106.76       94.84      6.32 o 
 -14   4   5      733.39      712.75     12.57 o 
 -12   4   5       29.03       30.95      4.80 o 
 -10   4   5      112.80       85.26      5.22 o 
  -8   4   5      427.00      408.04      8.23 o 
  -6   4   5      788.11      775.09     10.41 o 
  -4   4   5      108.44      116.19      4.01 o 
  -2   4   5     2295.13     2222.89     29.81 o 
   0   4   5      809.79      748.18     15.88 o 
   2   4   5     1218.57     1264.31     22.12 o 
   4   4   5      638.61      684.20     13.07 o 
   6   4   5       16.08        8.31      4.51 o 
   8   4   5      132.77      148.65      6.95 o 
  10   4   5       44.60       44.61      5.97 o 
  12   4   5      246.20      262.67     12.65 o 
  14   4   5       84.56       85.57     11.11 o 
  16   4   5      976.04      980.61     24.55 o 
  18   4   5       24.65       16.57     11.02 o 
  20   4   5       18.62       10.26     12.27 o 
  22   4   5        3.86       11.83     14.05 o 
  24   4   5        3.71       -0.96     12.75 o 
 -27   5   5       37.74       28.87     12.38 o 
 -25   5   5        2.22       -9.63      9.63 o 
 -23   5   5      105.41      146.99     14.59 o 
 -21   5   5        0.13       -8.63      8.63 o 
 -19   5   5      453.68      454.44     25.93 o 
 -17   5   5      115.30      126.75     11.41 o 
 -15   5   5      396.34      482.37     14.22 o 
 -13   5   5       86.91       97.53      7.93 o 
 -11   5   5        0.49        2.80      4.72 o 
  -9   5   5      245.72      280.60      8.05 o 
  -7   5   5        8.29        9.08      2.97 o 
  -5   5   5        1.02        5.51      4.33 o 
  -3   5   5       98.79      105.19      6.06 o 
  -1   5   5      181.62      213.46     10.37 o 
   1   5   5        0.91       -4.13      6.02 o 
   3   5   5       62.20       55.25      8.63 o 
   5   5   5        6.58       20.67      9.23 o 
   7   5   5      194.80      224.83     12.66 o 
   9   5   5        0.28       -4.90      4.90 o 
  11   5   5        5.30       10.17      5.61 o 
  13   5   5      205.67      216.88     11.24 o 
  15   5   5        8.70        7.50      7.19 o 
  17   5   5        0.17        5.40      9.62 o 
  19   5   5        0.13       -9.23      9.23 o 
  21   5   5        6.76        0.76     14.52 o 
 -26   6   5        0.02        6.26     12.34 o 
 -24   6   5        4.04       -1.28     12.85 o 
 -22   6   5       81.12       62.64     12.00 o 
 -20   6   5       61.39       36.42     10.04 o 
 -18   6   5        0.21       -2.50      9.79 o 
 -16   6   5        2.90        4.91      8.02 o 
 -14   6   5       14.33        5.21      6.37 o 
 -12   6   5        1.13        3.55      5.05 o 
 -10   6   5        0.00        5.52      4.40 o 
  -8   6   5      221.45      225.51      9.47 o 
  -6   6   5        3.02        7.75      3.54 o 
  -4   6   5       58.15       93.20      9.75 o 
  -2   6   5       87.42       54.59      7.89 o 
   0   6   5       64.46       56.28      8.40 o 
   2   6   5       39.31       32.35     10.24 o 
   4   6   5      264.94      304.30     25.77 o 
   6   6   5       14.02        3.04     10.54 o 
   8   6   5       28.82       40.43      9.39 o 
  10   6   5       12.24       -1.33      6.52 o 
  12   6   5        4.35        2.74      7.94 o 
  14   6   5        2.39       16.15      9.06 o 
  16   6   5      134.51      122.34      9.26 o 
  18   6   5       20.48       34.24      8.39 o 
 -21   7   5       11.08        9.60     10.18 o 
 -19   7   5       82.10       54.17     10.56 o 
 -17   7   5       74.24       77.79     12.90 o 
 -15   7   5       70.45       75.88      7.90 o 
 -13   7   5        5.23        2.87      5.72 o 
 -11   7   5       15.36       12.33      5.89 o 
  -9   7   5       11.80        6.97      5.47 o 
  -7   7   5       15.23       19.39      5.27 o 
  -5   7   5        1.48       -2.07      8.26 o 
  -3   7   5       25.84       33.92     13.85 o 
  -1   7   5        4.47        8.29     11.68 o 
   1   7   5        5.96        6.08     12.90 o 
   3   7   5        8.25        4.37     18.23 o 
   5   7   5        4.43        0.28     10.24 o 
   7   7   5       24.31       32.63     19.55 o 
   9   7   5        4.44       18.05     25.85 o 
  11   7   5        6.38        1.42     16.02 o 
  13   7   5        9.63       -0.30     11.33 o 
  15   7   5       22.85       26.67      8.69 o 
 -18   8   5        2.14       -6.04      8.26 o 
 -16   8   5        0.02        1.82      8.70 o 
 -14   8   5        0.60        2.49      6.63 o 
 -12   8   5        0.06       -1.05      6.93 o 
 -10   8   5        0.18        2.83      6.19 o 
  -8   8   5       14.94       18.46     12.29 o 
  -6   8   5       30.29       51.47     13.85 o 
  -4   8   5        0.73       -1.11     11.68 o 
  -2   8   5        1.92        4.70     15.21 o 
   0   8   5        4.07       -7.60     19.77 o 
   2   8   5        0.00       -7.60     12.90 o 
   4   8   5       18.74        7.60     15.05 o 
   6   8   5        0.67       -4.56     31.93 o 
   8   8   5       15.48      -13.85     13.85 o 
  10   8   5        3.84       -1.62     16.02 o 
  -7   9   5        4.46       -0.28     13.69 o 
  -5   9   5        1.15       -6.91     11.68 o 
  -3   9   5        2.38       17.23     12.37 o 
  -1   9   5        0.23       12.99     11.68 o 
   1   9   5        3.78       -5.32     22.81 o 
 -34   0   6       73.64       97.46     26.49 o 
 -32   0   6        4.58        5.60     15.15 o 
 -30   0   6      666.76      660.95     39.04 o 
 -28   0   6       28.00       11.47     13.38 o 
 -26   0   6      217.86      223.53     21.61 o 
 -24   0   6        8.70       12.87     12.04 o 
 -22   0   6     3043.19     2985.86     54.41 o 
 -20   0   6     2160.36     2116.27     41.33 o 
 -18   0   6     1112.67     1045.47     26.53 o 
 -16   0   6     7853.25     8091.98    114.79 o 
 -14   0   6      232.02      213.35     10.78 o 
 -12   0   6        0.16       -4.49      4.49 o 
 -10   0   6    19165.37    20349.00    242.92 o 
  -8   0   6    16732.96    16570.29    198.44 o 
  -6   0   6    10217.13    10485.36    126.62 o 
  -4   0   6       60.26       72.17      4.48 o 
  -2   0   6    10667.38    10413.89    178.50 o 
   0   0   6    20511.62    20258.45    384.51 o 
   2   0   6    29780.34    30498.49    791.92 o 
   4   0   6     6063.91     6054.89    268.33 o 
   6   0   6     1259.49      880.80     25.71 o 
   8   0   6       36.92       38.25     10.91 o 
  10   0   6        5.89        8.65      5.08 o 
  12   0   6     2359.79     2234.93     53.83 o 
  14   0   6     4167.56     3987.73     86.04 o 
  16   0   6       60.01       34.00     17.79 o 
  18   0   6       16.76       18.52     19.42 o 
  20   0   6       79.36       92.26     16.91 o 
  22   0   6       40.70       28.40     15.61 o 
  24   0   6       24.66       45.62     33.45 o 
  26   0   6        0.44        6.08     27.37 o 
 -33   1   6       26.93       26.30     18.75 o 
 -31   1   6       19.81       26.23     11.96 o 
 -29   1   6        0.23       13.10     11.04 o 
 -27   1   6       58.78       50.22     11.61 o 
 -25   1   6      185.53      170.73     12.86 o 
 -23   1   6        7.54        2.38      6.84 o 
 -21   1   6        1.88       -6.80      6.80 o 
 -19   1   6     1946.40     1906.98     26.52 o 
 -17   1   6      633.01      583.31     12.48 o 
 -15   1   6       54.24       41.93      4.96 o 
 -13   1   6     1176.49     1189.37     17.89 o 
 -11   1   6     4569.09     4506.39     42.42 o 
  -9   1   6     2007.21     2138.80     21.32 o 
  -7   1   6        9.47       21.55      2.83 o 
  -5   1   6      687.81      633.04      8.57 o 
  -3   1   6     1219.97     1214.73     14.88 o 
  -1   1   6      219.06      213.96      5.69 o 
   1   1   6       33.22       18.67      3.55 o 
   3   1   6     3100.89     3029.63     36.65 o 
   5   1   6      289.35      302.11     12.55 o 
   7   1   6      493.23      417.33     12.79 o 
   9   1   6      819.87      773.17     17.82 o 
  11   1   6      185.47      204.42     10.17 o 
  13   1   6      689.01      569.63     20.76 o 
  15   1   6      156.11      144.72     11.75 o 
  17   1   6        3.78        7.49      8.00 o 
  19   1   6        0.42       -9.52      9.52 o 
  21   1   6       54.49       49.94     14.39 o 
  23   1   6        4.87      -11.36     12.34 o 
  25   1   6       17.41       28.02     16.21 o 
 -32   2   6       20.00       31.42     13.76 o 
 -30   2   6      188.34      206.07     17.58 o 
 -28   2   6        4.30       -2.15      8.68 o 
 -26   2   6       80.30       84.23     12.07 o 
 -24   2   6       43.92       47.76      8.39 o 
 -22   2   6      612.35      651.01     17.65 o 
 -20   2   6      578.58      616.40     16.46 o 
 -18   2   6      123.73      145.39      9.65 o 
 -16   2   6     1278.65     1317.74     25.14 o 
 -14   2   6      300.26      311.90      9.36 o 
 -12   2   6       36.59       32.99      4.30 o 
 -10   2   6     5379.39     5883.71     53.36 o 
  -8   2   6     1995.99     1840.35     19.66 o 
  -6   2   6     4553.88     4474.14     37.81 o 
  -4   2   6       84.46       87.75      3.27 o 
  -2   2   6     1414.37     1457.38     15.71 o 
   0   2   6     5076.22     5431.85     50.85 o 
   2   2   6    11305.12    12306.22    129.64 o 
   4   2   6      598.61      657.40     15.12 o 
   6   2   6       77.74       60.21      5.61 o 
   8   2   6        5.24        6.59      4.75 o 
  10   2   6        0.23        4.61      5.13 o 
  12   2   6      290.50      324.31     12.72 o 
  14   2   6     1557.54     1608.03     39.15 o 
  16   2   6        0.29       -8.76     10.19 o 
  18   2   6        0.32       -9.44      9.44 o 
  20   2   6        7.11       -3.58     13.17 o 
  22   2   6       24.08       25.79     13.56 o 
  24   2   6       20.43       28.37     14.52 o 
 -31   3   6       21.60        5.75     12.85 o 
 -29   3   6        2.80       -9.28     10.47 o 
 -27   3   6       61.34       62.98     10.37 o 
 -25   3   6      150.82      161.67     11.70 o 
 -23   3   6       48.55       48.76      8.39 o 
 -21   3   6       14.88       13.94      6.60 o 
 -19   3   6     4482.94     4393.85     52.42 o 
 -17   3   6      844.63      827.44     14.79 o 
 -15   3   6       99.78       95.90      5.99 o 
 -13   3   6     1704.40     1661.04     25.22 o 
 -11   3   6     5905.48     5769.18     55.44 o 
  -9   3   6     3899.82     3964.88     39.52 o 
  -7   3   6      358.26      422.70      6.88 o 
  -5   3   6      628.99      575.72      9.00 o 
  -3   3   6      859.50      916.91     13.06 o 
  -1   3   6        8.45        4.00      2.23 o 
   1   3   6        0.38       -1.52      3.06 o 
   3   3   6     5072.90     5160.79     54.41 o 
   5   3   6      401.44      396.25      8.76 o 
   7   3   6      556.12      533.06     11.70 o 
   9   3   6     1700.76     1691.13     28.48 o 
  11   3   6      916.94      905.25     21.35 o 
  13   3   6     1754.73     1736.58     32.82 o 
  15   3   6      827.90      846.17     27.98 o 
  17   3   6        0.19       19.12     10.32 o 
  19   3   6        2.01       -6.44     11.02 o 
  21   3   6       97.02      106.79     15.91 o 
  23   3   6        2.05       10.29     13.24 o 
 -30   4   6        1.75      -12.77     15.15 o 
 -28   4   6       29.46       18.50     13.96 o 
 -26   4   6        3.34       -2.23     10.04 o 
 -24   4   6        9.21        8.91     10.18 o 
 -22   4   6       40.96       40.17     11.37 o 
 -20   4   6        0.10       -0.87      6.18 o 
 -18   4   6      131.55      144.44      8.87 o 
 -16   4   6      106.62      119.69      6.98 o 
 -14   4   6       79.28       91.41      5.37 o 
 -12   4   6       65.96       67.22      5.56 o 
 -10   4   6       44.63       49.38      4.59 o 
  -8   4   6      440.65      529.82     11.39 o 
  -6   4   6      317.78      330.01      7.56 o 
  -4   4   6       93.87      105.23      4.81 o 
  -2   4   6      303.45      392.38     16.77 o 
   0   4   6       23.55       35.45      6.40 o 
   2   4   6      621.67      677.04     14.44 o 
   4   4   6      262.64      248.96      8.19 o 
   6   4   6      125.17      146.57      5.07 o 
   8   4   6        3.04        5.05      3.88 o 
  10   4   6        2.99        3.88      5.22 o 
  12   4   6      181.66      190.34     11.65 o 
  14   4   6       64.82       76.87      9.69 o 
  16   4   6       39.98       29.81     10.74 o 
  18   4   6        5.56       -5.42     10.05 o 
  20   4   6        2.98       -3.45     11.40 o 
  22   4   6        4.69       16.62     13.27 o 
 -29   5   6        3.79       19.01     13.69 o 
 -27   5   6        0.04       13.35     11.18 o 
 -25   5   6       14.57       35.01     12.15 o 
 -23   5   6       61.06       60.75     11.64 o 
 -21   5   6       59.44       62.24     11.37 o 
 -19   5   6     1222.43     1163.55     29.82 o 
 -17   5   6        5.93        8.62      7.08 o 
 -15   5   6       15.97       19.74      6.54 o 
 -13   5   6      108.69       84.46      6.84 o 
 -11   5   6      412.01      322.55     11.46 o 
  -9   5   6      907.95      862.90     13.18 o 
  -7   5   6      615.49      694.11     12.79 o 
  -5   5   6       20.25       17.97      3.57 o 
  -3   5   6        2.02       -5.48      5.48 o 
  -1   5   6      127.08      140.21     14.87 o 
   1   5   6       25.94       22.75      7.53 o 
   3   5   6      609.81      569.37     22.23 o 
   5   5   6       45.81       50.47      5.26 o 
   7   5   6       10.53       13.53      5.35 o 
   9   5   6      391.38      419.36     20.45 o 
  11   5   6      574.37      587.34     14.77 o 
  13   5   6      500.54      496.33     15.93 o 
  15   5   6      537.77      539.98     18.29 o 
  17   5   6        9.75        7.25     10.13 o 
  19   5   6        2.70        4.28     14.93 o 
  21   5   6       11.51        1.31     12.61 o 
 -26   6   6        0.00      -12.73     12.73 o 
 -24   6   6       15.97       -7.18     10.05 o 
 -22   6   6       49.66       41.63     11.44 o 
 -20   6   6        5.21       10.43      9.40 o 
 -18   6   6      103.30      102.58     11.37 o 
 -16   6   6       23.68       15.97      8.05 o 
 -14   6   6        0.01       -6.80      6.80 o 
 -12   6   6       11.46        8.28      5.04 o 
 -10   6   6       29.44       32.35      3.88 o 
  -8   6   6      220.69      252.15      9.23 o 
  -6   6   6       19.06       17.46      4.13 o 
  -4   6   6        1.41       -8.49      8.49 o 
  -2   6   6       87.20      118.61     22.81 o 
   0   6   6       40.71       59.31     15.05 o 
   2   6   6        2.86       11.15     10.54 o 
   4   6   6      127.16      103.95     14.05 o 
   6   6   6        6.97       19.01     11.03 o 
   8   6   6        0.04        0.00     11.03 o 
  10   6   6        0.17        0.58      5.69 o 
  12   6   6      120.19      124.00     11.12 o 
  14   6   6        0.00        1.14      9.26 o 
  16   6   6       20.55       32.12     11.06 o 
  18   6   6        0.04       -4.56      7.88 o 
 -23   7   6       21.87       23.02     17.16 o 
 -21   7   6        7.54        3.17      9.86 o 
 -19   7   6      146.70      108.95     12.73 o 
 -17   7   6       49.12       67.73     10.18 o 
 -15   7   6        0.08       -2.39      5.98 o 
 -13   7   6        0.70       -4.99      4.99 o 
 -11   7   6        3.65       -5.40      5.40 o 
  -9   7   6       74.92       52.86      6.91 o 
  -7   7   6      177.43      201.59     17.56 o 
  -5   7   6       12.51       19.20      9.84 o 
  -3   7   6       14.45        4.15     21.29 o 
  -1   7   6       45.27       25.27     13.85 o 
   1   7   6        1.75       -3.04     18.25 o 
   3   7   6       16.43        8.11     14.81 o 
   5   7   6        0.30       -6.08     10.54 o 
   7   7   6        6.16        2.03     12.29 o 
   9   7   6       53.38       42.58     19.35 o 
  11   7   6       75.60      102.22     23.66 o 
  13   7   6       46.86       42.18     19.43 o 
  15   7   6       76.40       66.57      9.86 o 
 -16   8   6        3.91        8.53      6.83 o 
 -14   8   6        0.28        7.92      8.49 o 
 -12   8   6        0.58        2.74      7.16 o 
 -10   8   6       15.32        5.07      7.17 o 
  -8   8   6       15.62        6.08     12.90 o 
  -6   8   6       23.16       18.95     13.85 o 
  -4   8   6        0.53        1.38     11.68 o 
  -2   8   6        0.40      -11.06     21.29 o 
   0   8   6       18.65       45.62     15.21 o 
   2   8   6       13.65       -3.04     15.05 o 
   4   8   6       16.32        8.92     25.85 o 
   6   8   6        7.62      -14.60     16.02 o 
   8   8   6        2.01      -13.85     13.85 o 
  -5   9   6       14.23       -2.53     15.21 o 
  -3   9   6        5.42       -4.56     12.90 o 
 -33   1   7      113.67      116.96     17.45 o 
 -31   1   7        8.46       20.77     11.50 o 
 -29   1   7       34.18       37.47     12.69 o 
 -27   1   7       30.37       37.86     10.76 o 
 -25   1   7     1686.89     1716.55     31.30 o 
 -23   1   7      748.71      746.46     18.64 o 
 -21   1   7     9228.16     9203.12     99.56 o 
 -19   1   7      112.26      128.72      8.09 o 
 -17   1   7     6936.41     6740.34     69.90 o 
 -15   1   7     2121.48     2062.92     27.58 o 
 -13   1   7     2971.12     3250.65     38.17 o 
 -11   1   7    32031.13    33987.02    284.21 o 
  -9   1   7     4578.27     5277.77     46.44 o 
  -7   1   7     1675.53     1977.58     19.83 o 
  -5   1   7       18.60       18.79      2.86 o 
  -3   1   7     2637.31     2688.80     29.09 o 
  -1   1   7     2514.61     2849.68     30.83 o 
   1   1   7     9323.96    10268.79    109.65 o 
   3   1   7      197.65      160.76      7.06 o 
   5   1   7     3006.45     3055.06     38.41 o 
   7   1   7       32.81       24.33      5.20 o 
   9   1   7     1573.95     1576.08     25.37 o 
  11   1   7     9794.66     9560.54    138.79 o 
  13   1   7     3674.12     3566.54     55.62 o 
  15   1   7      289.24      285.98     20.87 o 
  17   1   7      101.82      163.01     15.39 o 
  19   1   7      486.88      527.82     27.66 o 
  21   1   7       89.01      118.01     17.62 o 
  23   1   7      104.27      114.61     22.11 o 
 -32   2   7        0.30        8.64     12.61 o 
 -30   2   7        5.76       -0.18     14.03 o 
 -28   2   7      103.43       91.19     12.49 o 
 -26   2   7        0.74       -0.94      7.99 o 
 -24   2   7       81.48       79.59      9.33 o 
 -22   2   7       36.68       38.32      9.05 o 
 -20   2   7     2970.07     2861.28     40.39 o 
 -18   2   7      128.49      141.23      8.16 o 
 -16   2   7     1163.73     1145.22     18.02 o 
 -14   2   7     1349.64     1237.71     17.20 o 
 -12   2   7     2733.57     2926.15     31.47 o 
 -10   2   7      295.97      335.89      7.51 o 
  -8   2   7     5625.62     5600.54     51.11 o 
  -6   2   7     4374.04     4251.84     36.43 o 
  -4   2   7       17.73       15.14      2.80 o 
  -2   2   7      246.43      303.50      6.20 o 
   0   2   7     8744.14     8778.14     84.09 o 
   2   2   7     2952.51     3037.73     34.41 o 
   4   2   7     1219.06     1216.55     18.87 o 
   6   2   7      431.16      431.18     11.66 o 
   8   2   7      667.90      678.46     15.04 o 
  10   2   7      900.72      834.51     17.78 o 
  12   2   7      130.42      128.10     12.01 o 
  14   2   7      179.62      185.78     14.59 o 
  16   2   7       12.57       14.46     12.02 o 
  18   2   7       20.53       40.53     12.34 o 
  20   2   7       45.21       51.70     14.67 o 
  22   2   7        3.03       -2.93     12.59 o 
  24   2   7        0.28       -3.10     13.56 o 
 -31   3   7       30.92       15.14     17.38 o 
 -29   3   7        8.94      -11.63     11.63 o 
 -27   3   7        7.87       14.58      8.27 o 
 -25   3   7       71.43       78.47      9.67 o 
 -23   3   7      636.57      621.85     19.19 o 
 -21   3   7     1944.23     2008.56     40.43 o 
 -19   3   7       66.88       73.60      8.51 o 
 -17   3   7      414.24      438.79     12.09 o 
 -15   3   7        1.87        2.77      4.20 o 
 -13   3   7      504.05      530.80     13.06 o 
 -11   3   7     1270.55     1422.66     20.53 o 
  -9   3   7     1894.89     2104.47     21.57 o 
  -7   3   7      285.25      298.29      6.48 o 
  -5   3   7      343.42      404.19      6.91 o 
  -3   3   7      133.75      144.75      4.64 o 
  -1   3   7      420.42      414.01      7.97 o 
   1   3   7      762.58      817.21     11.52 o 
   3   3   7      219.38      222.21      8.01 o 
   5   3   7       15.84       26.52      4.62 o 
   7   3   7        4.27        3.43      5.12 o 
   9   3   7        2.33       -3.33      6.08 o 
  11   3   7     1450.37     1633.15     31.30 o 
  13   3   7      578.39      625.22     25.33 o 
  15   3   7       46.71       30.25     11.45 o 
  17   3   7        5.15       -9.83      9.83 o 
  19   3   7       60.50       77.11     14.67 o 
  21   3   7       17.61       15.07     13.80 o 
  23   3   7       58.42       64.75     19.75 o 
 -30   4   7        0.15      -11.72     16.99 o 
 -28   4   7        6.90       19.31     11.56 o 
 -26   4   7       30.59       38.97     11.71 o 
 -24   4   7       39.26       43.21     11.25 o 
 -22   4   7       15.24       22.00      8.88 o 
 -20   4   7     1081.37     1094.25     22.22 o 
 -18   4   7      369.92      389.26     12.41 o 
 -16   4   7      302.90      305.67     12.37 o 
 -14   4   7      128.52      111.13      7.41 o 
 -12   4   7     1009.02     1077.23     16.95 o 
 -10   4   7      156.51      181.32      6.65 o 
  -8   4   7     2099.64     2108.70     21.44 o 
  -6   4   7      869.48      809.16     11.70 o 
  -4   4   7       50.33       58.20      5.19 o 
  -2   4   7      609.76      662.31     16.88 o 
   0   4   7     3027.95     3021.75     46.03 o 
   2   4   7     1034.94     1118.14     18.92 o 
   4   4   7      583.53      562.73     14.02 o 
   6   4   7       59.29       78.68      6.61 o 
   8   4   7      187.70      208.89      8.50 o 
  10   4   7      450.06      443.97     14.10 o 
  12   4   7       52.11       49.27      8.68 o 
  14   4   7        2.81        9.44      8.86 o 
  16   4   7        2.35        4.82     10.52 o 
  18   4   7        6.19        8.94     11.27 o 
  20   4   7       19.97       31.47     15.80 o 
 -29   5   7        5.06       21.13     18.44 o 
 -27   5   7        0.08       -1.80     12.59 o 
 -25   5   7        0.93        6.46     10.18 o 
 -23   5   7       64.09       76.29     12.24 o 
 -21   5   7       38.02       58.76     11.64 o 
 -19   5   7      147.46      161.02     14.10 o 
 -17   5   7       30.90       33.82      7.60 o 
 -15   5   7      181.46      178.08     10.28 o 
 -13   5   7       13.15       11.08      5.21 o 
 -11   5   7      173.19      206.49      7.53 o 
  -9   5   7      160.01      178.08      6.61 o 
  -7   5   7        5.59        6.30      3.82 o 
  -5   5   7       73.58       88.02      6.20 o 
  -3   5   7      123.76      162.12     18.00 o 
  -1   5   7        8.20        3.17      7.37 o 
   1   5   7       35.19       43.55     10.19 o 
   3   5   7      140.38      170.32     14.24 o 
   5   5   7       78.12       83.00      5.80 o 
   7   5   7        8.12       10.36      5.89 o 
   9   5   7      255.26      246.38     16.77 o 
  11   5   7       10.19       17.74      5.75 o 
  13   5   7       11.41        2.54      6.02 o 
  15   5   7        0.03       -3.01      7.57 o 
  17   5   7       10.17       13.22     10.48 o 
  19   5   7        1.61       10.41     11.96 o 
 -26   6   7       10.03        1.25     12.86 o 
 -24   6   7        0.57       20.28     11.64 o 
 -22   6   7       37.31       47.88     11.37 o 
 -20   6   7       59.61       40.89     10.56 o 
 -18   6   7      185.11      171.00     18.32 o 
 -16   6   7        0.00        8.39      7.00 o 
 -14   6   7       24.70       37.71      7.40 o 
 -12   6   7       94.24       67.30      6.59 o 
 -10   6   7       19.91       26.15      5.33 o 
  -8   6   7      171.00      156.38     12.70 o 
  -6   6   7       12.05       -8.82      8.82 o 
  -4   6   7       93.78      107.26     14.57 o 
  -2   6   7      305.25      329.99     25.81 o 
   0   6   7      213.89      172.60     30.41 o 
   2   6   7       84.84       59.57     12.52 o 
   4   6   7      100.54      100.86     16.60 o 
   6   6   7        2.84        4.96     11.61 o 
   8   6   7        1.48       -5.88     10.24 o 
  10   6   7       38.28       37.27      6.50 o 
  12   6   7        9.40        4.09     12.29 o 
  14   6   7       38.78       21.99     10.10 o 
  16   6   7        2.49       -9.39     10.01 o 
 -23   7   7        5.91        1.40     10.27 o 
 -21   7   7       25.49       16.06     10.47 o 
 -19   7   7       82.14       87.78     11.51 o 
 -17   7   7       25.95        8.54      7.51 o 
 -15   7   7       45.00       41.43      6.95 o 
 -13   7   7        0.09        8.21      6.36 o 
 -11   7   7       67.75       56.06      7.24 o 
  -9   7   7        2.13       -0.58      6.94 o 
  -7   7   7       27.31       48.82     11.61 o 
  -5   7   7        0.46        0.00     12.90 o 
  -3   7   7        1.14       -2.49     11.68 o 
  -1   7   7        1.32        7.02     13.85 o 
   1   7   7       51.96       53.69     22.81 o 
   3   7   7        2.87       39.49     15.04 o 
   5   7   7       12.24        4.06     12.29 o 
   7   7   7       17.74       42.46     14.57 o 
   9   7   7       94.01       74.36     21.18 o 
  11   7   7       12.29       18.25     19.00 o 
  13   7   7       62.76       68.50     33.45 o 
 -16   8   7        7.26        8.06      8.63 o 
 -14   8   7        8.82       -2.55      6.91 o 
 -12   8   7        6.29       -2.21      6.35 o 
 -10   8   7        0.03      -10.64     12.90 o 
  -8   8   7        1.72       -7.60     19.77 o 
  -6   8   7        0.59       -5.61     13.85 o 
  -4   8   7       19.70       31.72     22.81 o 
  -2   8   7       31.13       34.98     15.05 o 
   0   8   7        5.14        4.56     15.05 o 
   2   8   7        3.21      -13.69     13.69 o 
   4   8   7       10.01       -8.26     25.85 o 
   6   8   7        1.22      -13.85     13.85 o 
   8   8   7        0.88       -6.08     15.05 o 
 -34   0   8      533.23      683.24     42.14 o 
 -32   0   8        7.49       19.06     16.52 o 
 -30   0   8       59.60       33.74     23.59 o 
 -28   0   8      498.93      466.87     31.33 o 
 -26   0   8      155.36      129.96     19.55 o 
 -24   0   8        0.86        9.47      9.80 o 
 -22   0   8     1568.01     1531.64     39.14 o 
 -20   0   8    15532.63    14862.61    204.55 o 
 -18   0   8     1968.23     1944.98     37.52 o 
 -16   0   8        9.20       10.43      6.45 o 
 -14   0   8       54.73       41.35      7.26 o 
 -12   0   8      997.82      848.46     23.12 o 
 -10   0   8    10663.75    11049.38    125.76 o 
  -8   0   8     7225.98     7746.72     96.59 o 
  -6   0   8    10843.58    10256.61    154.33 o 
  -4   0   8       15.94       10.44      3.79 o 
  -2   0   8     4292.90     4599.33     66.65 o 
   0   0   8     2218.29     2648.07     47.14 o 
   2   0   8    15885.46    17230.36    337.57 o 
   4   0   8       50.15       57.28      9.07 o 
   6   0   8      836.94      874.02     23.85 o 
   8   0   8      491.86      463.92     20.12 o 
  10   0   8     5526.73     5358.40    106.52 o 
  12   0   8      267.15      267.22     20.43 o 
  14   0   8      563.94      599.21     31.61 o 
  16   0   8      391.29      409.07     27.37 o 
  18   0   8        0.71       15.33     15.15 o 
  20   0   8       97.92       53.88     27.37 o 
  22   0   8      100.31       94.28     33.45 o 
 -33   1   8        0.01      -10.99     10.99 o 
 -31   1   8       26.23       19.18     12.19 o 
 -29   1   8      124.64      121.11     14.19 o 
 -27   1   8      113.43      112.75     13.19 o 
 -25   1   8      215.72      228.83     16.01 o 
 -23   1   8       26.18        9.82      8.26 o 
 -21   1   8        1.91        5.23      7.68 o 
 -19   1   8      478.60      456.73     13.78 o 
 -17   1   8        1.63        0.81      4.61 o 
 -15   1   8      529.29      521.63     12.11 o 
 -13   1   8     1581.50     1526.49     18.71 o 
 -11   1   8     1041.77     1065.93     14.24 o 
  -9   1   8     2311.01     2364.54     24.78 o 
  -7   1   8      255.53      251.42      6.27 o 
  -5   1   8        0.25        1.11      2.93 o 
  -3   1   8     1117.64     1038.14     14.35 o 
  -1   1   8      144.22      220.90      7.88 o 
   1   1   8      449.73      402.28      9.99 o 
   3   1   8        2.23        4.39      5.75 o 
   5   1   8      482.23      445.32     13.22 o 
   7   1   8      420.15      390.23     12.72 o 
   9   1   8      156.46      164.67     10.14 o 
  11   1   8      898.05      880.32     22.91 o 
  13   1   8      102.23      100.31     11.32 o 
  15   1   8       24.57       37.31     11.01 o 
  17   1   8        4.03       -6.28      9.79 o 
  19   1   8       41.39       29.51     15.36 o 
  21   1   8        0.06       -3.04     12.75 o 
  23   1   8        0.11       10.41     13.56 o 
 -32   2   8       53.49       79.70     14.50 o 
 -30   2   8       10.12        9.14     10.70 o 
 -28   2   8      115.26      116.44     12.85 o 
 -26   2   8        8.31       16.20      7.81 o 
 -24   2   8      102.99      116.88     10.90 o 
 -22   2   8      516.60      532.52     17.12 o 
 -20   2   8     5163.68     5149.81     63.95 o 
 -18   2   8      154.50      152.84      8.33 o 
 -16   2   8       59.97       53.89      6.58 o 
 -14   2   8        3.58        4.68      4.01 o 
 -12   2   8        7.96        3.23      3.44 o 
 -10   2   8     2475.92     2668.70     27.66 o 
  -8   2   8     2509.63     2746.69     26.45 o 
  -6   2   8     2070.45     2073.93     22.09 o 
  -4   2   8       98.58       85.15      4.32 o 
  -2   2   8      496.35      533.06      9.03 o 
   0   2   8     2127.43     2342.45     26.78 o 
   2   2   8     3795.43     4288.84     50.70 o 
   4   2   8       12.77       21.81      4.89 o 
   6   2   8      175.50      191.02      8.90 o 
   8   2   8      570.22      542.49     16.24 o 
  10   2   8     2102.26     2187.75     38.13 o 
  12   2   8      345.69      331.62     17.80 o 
  14   2   8      149.28      157.01     15.69 o 
  16   2   8       57.00       98.30     15.36 o 
  18   2   8        0.45        4.00     12.50 o 
  20   2   8       42.78       47.21     14.14 o 
  22   2   8       24.21       24.55     21.95 o 
 -31   3   8       49.08       51.61     18.09 o 
 -29   3   8      171.69      163.85     17.62 o 
 -27   3   8      175.99      182.66     12.93 o 
 -25   3   8      706.41      753.28     20.96 o 
 -23   3   8      407.54      397.83     14.69 o 
 -21   3   8      180.67      186.07     10.39 o 
 -19   3   8     1437.02     1442.39     23.83 o 
 -17   3   8       65.59       72.58      6.53 o 
 -15   3   8      512.97      525.18     11.67 o 
 -13   3   8     2433.74     2422.91     29.08 o 
 -11   3   8     1566.09     1623.53     21.15 o 
  -9   3   8     4265.69     4357.73     39.89 o 
  -7   3   8       23.13       11.77      3.07 o 
  -5   3   8       15.52       24.53      2.86 o 
  -3   3   8     1327.03     1303.99     17.18 o 
  -1   3   8      556.50      572.03     10.95 o 
   1   3   8      479.97      449.12      8.91 o 
   3   3   8       22.63       24.36      4.66 o 
   5   3   8      540.01      516.69     12.04 o 
   7   3   8      614.40      639.64     15.89 o 
   9   3   8      672.67      713.47     18.66 o 
  11   3   8     2159.99     2213.48     42.42 o 
  13   3   8      247.52      248.04     15.34 o 
  15   3   8       23.69       30.61     11.60 o 
  17   3   8        4.66       -7.70     14.46 o 
  19   3   8       71.59       74.95     15.23 o 
  21   3   8        4.35        7.36     13.21 o 
 -30   4   8        1.07       -4.56     12.86 o 
 -28   4   8        9.03        6.39     11.71 o 
 -26   4   8        4.03        0.00     10.00 o 
 -24   4   8      167.79      188.37     15.96 o 
 -22   4   8        1.22        7.10      9.05 o 
 -20   4   8       79.59       72.62      9.48 o 
 -18   4   8      223.28      235.79     10.05 o 
 -16   4   8      115.34      100.01      8.64 o 
 -14   4   8       21.78       13.38      5.50 o 
 -12   4   8      247.94      297.57      9.19 o 
 -10   4   8        1.56        1.77      3.62 o 
  -8   4   8       81.22       83.68      5.03 o 
  -6   4   8       40.15       43.00      3.99 o 
  -4   4   8      146.64      164.04      6.98 o 
  -2   4   8      186.47      165.63      6.07 o 
   0   4   8      703.40      696.94     15.40 o 
   2   4   8        2.70        6.25      4.07 o 
   4   4   8        0.17       -1.63      5.17 o 
   6   4   8       18.01       20.27      3.97 o 
   8   4   8      220.38      232.92     11.10 o 
  10   4   8      117.76      132.66      9.19 o 
  12   4   8      282.66      286.56     16.49 o 
  14   4   8        2.40        6.30      7.65 o 
  16   4   8       14.95       14.34     17.12 o 
  18   4   8        1.80       17.14     12.02 o 
  20   4   8        3.06       22.22     13.05 o 
 -29   5   8        7.09       20.83     13.25 o 
 -27   5   8       18.00       10.50     11.64 o 
 -25   5   8      314.83      307.16     20.22 o 
 -23   5   8      511.67      551.76     29.98 o 
 -21   5   8      248.54      261.76     17.68 o 
 -19   5   8      569.31      650.65     30.43 o 
 -17   5   8       93.84      101.23      9.07 o 
 -15   5   8        1.21       -3.95      5.95 o 
 -13   5   8      253.62      223.76     11.06 o 
 -11   5   8      149.14      127.63      6.23 o 
  -9   5   8      732.72      675.45     14.73 o 
  -7   5   8      169.92      202.18      6.58 o 
  -5   5   8       20.00       10.93      5.81 o 
  -3   5   8       83.73       63.96     12.29 o 
  -1   5   8      281.71      265.45     16.07 o 
   1   5   8        4.89        9.07      8.17 o 
   3   5   8       19.36       38.18     10.54 o 
   5   5   8        8.16        7.16      3.88 o 
   7   5   8       11.77        4.13      5.43 o 
   9   5   8      450.02      510.25     19.17 o 
  11   5   8      500.03      529.60     16.47 o 
  13   5   8       69.43       72.73      8.61 o 
  15   5   8        0.71       11.70      7.73 o 
  17   5   8        0.09       15.03     10.77 o 
 -26   6   8        5.21      -10.48     10.48 o 
 -24   6   8       10.77        9.82     10.68 o 
 -22   6   8       21.96       22.03     12.70 o 
 -20   6   8       17.89       61.81     11.18 o 
 -18   6   8      103.06       88.98     11.20 o 
 -16   6   8        1.49       -1.99      7.03 o 
 -14   6   8        2.28        0.41      7.65 o 
 -12   6   8       21.98       14.80      7.65 o 
 -10   6   8       66.57       69.08      6.36 o 
  -8   6   8        0.10       -1.19      3.85 o 
  -6   6   8       47.42       55.71     10.79 o 
  -4   6   8        0.82        9.12     12.90 o 
  -2   6   8      137.38      111.21     18.18 o 
   0   6   8       19.62       -4.70     11.68 o 
   2   6   8       58.71       76.75     14.71 o 
   4   6   8        0.13        9.12     12.90 o 
   6   6   8       28.80       13.36     12.80 o 
   8   6   8        3.38       -5.19     10.70 o 
  10   6   8        0.48       -4.63      5.71 o 
  12   6   8       74.31       65.60      9.70 o 
  14   6   8       11.43        8.46     10.01 o 
  16   6   8        4.99        1.14     11.74 o 
 -21   7   8       25.79       20.33     10.38 o 
 -19   7   8       79.77       65.07     11.18 o 
 -17   7   8        7.98        5.42      7.61 o 
 -15   7   8        1.77       -2.57      5.44 o 
 -13   7   8        3.49        1.57      5.89 o 
 -11   7   8        0.07        1.77      5.57 o 
  -9   7   8       56.13       73.98     14.05 o 
  -7   7   8       60.13       49.72     12.80 o 
  -5   7   8        0.58        1.40     13.85 o 
  -3   7   8        0.86        7.60     12.90 o 
  -1   7   8       20.32        5.68     16.02 o 
   1   7   8        2.04      -12.90     12.90 o 
   3   7   8        0.54       16.73     15.05 o 
   5   7   8        0.42       27.98     16.02 o 
   7   7   8       22.22       38.19     25.85 o 
   9   7   8       99.78       86.80     21.51 o 
  11   7   8       22.62       28.44     21.18 o 
 -16   8   8        8.76       26.56      8.65 o 
 -14   8   8        8.07        2.15      6.24 o 
 -12   8   8        0.79       -7.69     11.85 o 
 -10   8   8       20.59        0.87     15.21 o 
  -8   8   8        0.01       16.73     15.05 o 
  -6   8   8        3.42       -7.25     15.21 o 
  -4   8   8        9.21       -7.60     15.05 o 
  -2   8   8       16.90        6.69     16.02 o 
   0   8   8        4.59       27.37     17.20 o 
   2   8   8       13.91       -2.23     16.02 o 
   4   8   8        0.00      -20.48     33.45 o 
   6   8   8        1.02       -9.12     17.20 o 
 -33   1   9      149.44      168.02     20.97 o 
 -31   1   9       76.89      126.24     15.28 o 
 -29   1   9      143.52      168.75     15.49 o 
 -27   1   9      858.09      858.97     26.80 o 
 -25   1   9       87.37       80.66     10.24 o 
 -23   1   9     3714.16     3761.09     51.47 o 
 -21   1   9     1123.60     1066.74     20.90 o 
 -19   1   9      571.99      579.54     15.04 o 
 -17   1   9      597.08      609.05     14.25 o 
 -15   1   9     1175.45     1056.88     16.20 o 
 -13   1   9     2336.96     2582.91     29.04 o 
 -11   1   9     6349.81     7300.27     66.41 o 
  -9   1   9     1799.00     2049.46     21.15 o 
  -7   1   9     4376.52     4840.70     45.33 o 
  -5   1   9     1724.38     1529.65     21.09 o 
  -3   1   9     1538.83     1859.70     21.38 o 
  -1   1   9      225.48      324.32      9.70 o 
   1   1   9     1509.65     1534.95     22.93 o 
   3   1   9     1068.50     1198.82     20.10 o 
   5   1   9      113.26      104.13      7.16 o 
   7   1   9      276.44      325.63     15.09 o 
   9   1   9     1063.88     1077.19     22.62 o 
  11   1   9       78.60       79.25     10.25 o 
  13   1   9        1.90       -3.39      9.46 o 
  15   1   9      290.63      321.12     19.55 o 
  17   1   9        3.42        4.61     11.72 o 
  19   1   9       26.43       33.82     14.29 o 
  21   1   9      160.85      195.35     21.85 o 
 -32   2   9      135.38      156.31     17.01 o 
 -30   2   9      200.71      189.13     20.32 o 
 -28   2   9       16.60       11.59      8.98 o 
 -26   2   9       62.90       56.64     14.19 o 
 -24   2   9      118.38      122.53     10.32 o 
 -22   2   9     2644.69     2598.27     38.79 o 
 -20   2   9        6.82       -5.04      5.89 o 
 -18   2   9     1026.71     1091.25     18.04 o 
 -16   2   9      675.53      620.45     12.46 o 
 -14   2   9       17.17       13.31      3.95 o 
 -12   2   9       30.40       43.97      4.47 o 
 -10   2   9       45.11       54.87      4.61 o 
  -8   2   9     2454.52     2188.77     23.70 o 
  -6   2   9      321.52      275.65      7.48 o 
  -4   2   9      281.99      258.62      7.80 o 
  -2   2   9      699.23      574.27      9.94 o 
   0   2   9      886.11      904.03     14.90 o 
   2   2   9      594.68      501.91     12.03 o 
   4   2   9       63.83       61.13      6.16 o 
   6   2   9       92.69       79.34      7.41 o 
   8   2   9      265.07      271.85     15.82 o 
  10   2   9       32.06       26.85      9.52 o 
  12   2   9      655.28      614.60     23.19 o 
  14   2   9       23.90       29.97     11.80 o 
  16   2   9      174.92      155.64     16.96 o 
  18   2   9       12.18       13.84     12.34 o 
  20   2   9       90.06      112.05     21.95 o 
 -31   3   9        2.00      -14.83     15.56 o 
 -29   3   9        0.08        3.50     11.63 o 
 -27   3   9       17.15       16.50     14.05 o 
 -25   3   9       60.69       60.72      9.76 o 
 -23   3   9      659.88      688.10     18.43 o 
 -21   3   9      837.33      865.94     18.50 o 
 -19   3   9      639.68      677.54     15.70 o 
 -17   3   9       12.49        4.53      5.11 o 
 -15   3   9       11.30        4.03      4.56 o 
 -13   3   9       90.25       83.15      5.89 o 
 -11   3   9      648.04      737.88     11.84 o 
  -9   3   9      168.14      211.70      6.59 o 
  -7   3   9       32.72       47.79      4.05 o 
  -5   3   9       37.67       51.44      4.06 o 
  -3   3   9      146.32      162.85      6.18 o 
  -1   3   9      210.94      235.45      7.72 o 
   1   3   9       67.62      109.33      5.44 o 
   3   3   9        2.53        6.57      4.21 o 
   5   3   9       19.00       22.52      5.83 o 
   7   3   9       45.67       27.29      7.09 o 
   9   3   9        1.11       12.17      7.87 o 
  11   3   9       19.30       39.93      8.65 o 
  13   3   9       27.60        5.81     10.05 o 
  15   3   9       11.96       39.80     12.25 o 
  17   3   9       31.66       21.21     13.05 o 
  19   3   9        0.01       28.96     14.05 o 
 -30   4   9       22.51       14.56     13.25 o 
 -28   4   9       54.07       62.70     13.95 o 
 -26   4   9       33.40       36.56     11.31 o 
 -24   4   9        1.12        4.15     10.78 o 
 -22   4   9     1094.95     1091.27     25.97 o 
 -20   4   9       51.34       36.43      8.87 o 
 -18   4   9      554.01      552.79     14.51 o 
 -16   4   9       46.06       42.23      6.80 o 
 -14   4   9       19.46       15.92      5.73 o 
 -12   4   9      174.87      200.83      8.01 o 
 -10   4   9       21.05       19.53      3.87 o 
  -8   4   9      440.00      440.47      9.91 o 
  -6   4   9       44.95       40.52      4.60 o 
  -4   4   9       97.03       97.45      7.03 o 
  -2   4   9        2.09        3.97      4.49 o 
   0   4   9      393.22      461.20     15.37 o 
   2   4   9       35.80       37.93      6.57 o 
   4   4   9       47.43       40.43      3.90 o 
   6   4   9       12.72        7.56      4.47 o 
   8   4   9      315.22      340.36     12.64 o 
  10   4   9        0.51       -7.08      7.08 o 
  12   4   9      399.06      419.70     18.76 o 
  14   4   9        0.54       -1.88      9.83 o 
  16   4   9       56.95       33.40     12.29 o 
  18   4   9        0.21        9.06     11.80 o 
 -29   5   9        9.43        8.79     13.43 o 
 -27   5   9       14.19       23.13     12.73 o 
 -25   5   9        4.40       23.39     10.78 o 
 -23   5   9        1.13       12.33     10.56 o 
 -21   5   9       66.13       82.39     11.64 o 
 -19   5   9       67.31      104.93     19.62 o 
 -17   5   9        0.62       -5.37      5.37 o 
 -15   5   9        2.38        4.94      5.47 o 
 -13   5   9      304.23      323.84     10.91 o 
 -11   5   9        0.54        7.73      3.28 o 
  -9   5   9       11.42        5.62      4.46 o 
  -7   5   9       69.68       85.04      6.94 o 
  -5   5   9        0.71       -8.11      8.78 o 
  -3   5   9        7.75       10.38      9.26 o 
  -1   5   9       49.21       70.56     10.05 o 
   1   5   9        8.28       -0.34      7.96 o 
   3   5   9       25.15       22.09      9.44 o 
   5   5   9       17.36       18.24      5.43 o 
   7   5   9       28.55       41.63      6.95 o 
   9   5   9      161.62      169.06     13.11 o 
  11   5   9        0.52       -0.05      8.62 o 
  13   5   9       38.09       35.86      8.33 o 
  15   5   9        0.86       -6.54      9.06 o 
  17   5   9       28.76       43.09     13.61 o 
 -26   6   9        2.17        4.80     12.02 o 
 -24   6   9       20.22       31.93     11.64 o 
 -22   6   9       62.79       33.54     10.94 o 
 -20   6   9       46.34       41.40     10.62 o 
 -18   6   9      113.15       91.98      9.46 o 
 -16   6   9       12.69       27.47      7.24 o 
 -14   6   9       40.64       32.79      8.49 o 
 -12   6   9      105.69      108.72     11.56 o 
 -10   6   9       15.62       19.46      5.32 o 
  -8   6   9        3.44       19.05     11.61 o 
  -6   6   9       15.65       19.77     15.05 o 
  -4   6   9       33.27       52.11     16.73 o 
  -2   6   9      113.97      132.03     20.35 o 
   0   6   9       25.03       16.73     15.05 o 
   2   6   9       19.01        9.61     10.24 o 
   4   6   9        0.00       -3.28     13.85 o 
   6   6   9       70.47       82.12     21.51 o 
   8   6   9       92.18      107.05     25.54 o 
  10   6   9        3.66        6.54      6.15 o 
  12   6   9       59.83       49.96     18.33 o 
  14   6   9        7.80       -0.26     15.83 o 
 -21   7   9       10.84       15.57      9.63 o 
 -19   7   9        4.51       26.65      9.95 o 
 -17   7   9        0.11        5.68      6.75 o 
 -15   7   9        8.37       -6.66      8.47 o 
 -13   7   9       32.20       25.73      8.98 o 
 -11   7   9        3.70        2.99      4.57 o 
  -9   7   9       14.78        9.12     13.62 o 
  -7   7   9        7.48       22.81     15.05 o 
  -5   7   9        0.80      -13.80     21.29 o 
  -3   7   9       21.37        6.08     15.05 o 
  -1   7   9        1.89       -4.91     13.85 o 
   1   7   9       18.79        6.08     15.05 o 
   3   7   9        0.41       -9.12     15.05 o 
   5   7   9       11.05        1.52     17.20 o 
   7   7   9        4.92       -3.42     16.80 o 
   9   7   9       77.80       51.98     30.41 o 
 -16   8   9        2.39        2.37      7.24 o 
 -14   8   9        7.56        0.00      6.39 o 
 -12   8   9        8.50       12.60     28.89 o 
 -10   8   9        0.09       -9.12     15.05 o 
  -8   8   9       11.26       -3.04     16.02 o 
  -6   8   9       27.58       43.47     18.18 o 
  -4   8   9       31.27       34.98     17.20 o 
  -2   8   9       16.35       35.60     18.18 o 
   0   8   9        0.22       -6.08     27.37 o 
   2   8   9        5.34       39.54     19.35 o 
   4   8   9        5.71        3.04     18.18 o 
 -34   0  10      313.77      308.40     31.33 o 
 -32   0  10       88.41       91.91     21.34 o 
 -30   0  10     1149.78     1268.08     47.97 o 
 -28   0  10      149.97      134.89     19.56 o 
 -26   0  10      361.67      437.76     29.52 o 
 -24   0  10       98.68       89.24     14.05 o 
 -22   0  10      205.71      199.21     16.73 o 
 -20   0  10     2870.26     2700.11     78.58 o 
 -18   0  10        0.83       -6.98      7.08 o 
 -16   0  10     1994.77     2201.64     40.52 o 
 -14   0  10       14.08        5.08      5.52 o 
 -12   0  10       34.67       46.88      6.40 o 
 -10   0  10      578.33      688.41     16.57 o 
  -8   0  10     3425.93     3299.57     66.72 o 
  -6   0  10      975.40      918.12     18.85 o 
  -4   0  10      560.95      594.45     15.38 o 
  -2   0  10     3582.40     3939.77     67.66 o 
   0   0  10     1359.22     1118.94     30.73 o 
   2   0  10     2115.22     2267.41     45.23 o 
   4   0  10      231.95      275.87     15.91 o 
   6   0  10      513.07      597.07     33.20 o 
   8   0  10      637.70      551.96     26.76 o 
  10   0  10     1681.48     1672.33     47.41 o 
  12   0  10       56.89       67.15     15.15 o 
  14   0  10      717.00      626.35     38.75 o 
  16   0  10      111.03      115.57     25.81 o 
  18   0  10      318.38      416.42     39.74 o 
  20   0  10       89.82      112.53     27.96 o 
 -33   1  10       23.75       21.91     13.08 o 
 -31   1  10       93.27       62.51     13.68 o 
 -29   1  10        0.16       10.92      9.98 o 
 -27   1  10      104.90      117.06     12.42 o 
 -25   1  10      580.32      572.26     20.73 o 
 -23   1  10       29.85       44.12      8.76 o 
 -21   1  10      162.62      152.58      9.85 o 
 -19   1  10      206.64      179.93      9.98 o 
 -17   1  10      752.89      715.01     14.85 o 
 -15   1  10        2.67       -1.16      4.01 o 
 -13   1  10       51.76       44.17      5.04 o 
 -11   1  10     1289.51     1223.51     15.82 o 
  -9   1  10      190.89      191.29      7.38 o 
  -7   1  10      328.29      332.06     10.77 o 
  -5   1  10      353.39      365.00      9.39 o 
  -3   1  10       98.17       76.30      4.65 o 
  -1   1  10       23.14       19.57      5.03 o 
   1   1  10        3.45       -4.29      4.29 o 
   3   1  10      394.89      358.73     12.09 o 
   5   1  10      141.81      134.44      9.34 o 
   7   1  10       11.36       -6.39      6.76 o 
   9   1  10        4.53        1.69      7.34 o 
  11   1  10      120.57      113.92     12.91 o 
  13   1  10        1.40       -3.02      9.40 o 
  15   1  10        3.24       -0.55      9.29 o 
  17   1  10       31.56       42.81     14.02 o 
  19   1  10       29.22       38.03     15.09 o 
  21   1  10        8.84       34.41     18.09 o 
 -32   2  10       68.54       86.37     14.98 o 
 -30   2  10      334.80      354.18     20.59 o 
 -28   2  10        0.26       -7.04      8.79 o 
 -26   2  10       71.18       78.00     10.42 o 
 -24   2  10       37.65       57.68      8.90 o 
 -22   2  10       49.33       38.34      7.41 o 
 -20   2  10      908.82      904.68     18.61 o 
 -18   2  10        0.02       -3.00      5.07 o 
 -16   2  10      346.70      408.86     11.24 o 
 -14   2  10      104.81      128.83      6.41 o 
 -12   2  10       79.34       82.93      5.66 o 
 -10   2  10      231.69      253.15      8.00 o 
  -8   2  10      258.94      287.25      7.78 o 
  -6   2  10      227.43      244.97      7.97 o 
  -4   2  10      114.03      101.64      5.88 o 
  -2   2  10      868.00      973.99     16.47 o 
   0   2  10      129.19      132.23      6.96 o 
   2   2  10      708.96      755.59     15.65 o 
   4   2  10       96.24      108.19      7.81 o 
   6   2  10       86.19      118.36      9.78 o 
   8   2  10      642.44      569.13     21.14 o 
  10   2  10      978.79      995.67     31.44 o 
  12   2  10        4.16        6.84     14.05 o 
  14   2  10      172.78      185.39     18.60 o 
  16   2  10       65.37       63.06     15.57 o 
  18   2  10      214.09      254.00     22.40 o 
  20   2  10       24.64       36.30     15.09 o 
 -31   3  10      119.14       93.70     21.90 o 
 -29   3  10        6.11       -5.16     15.30 o 
 -27   3  10      172.27      191.77     15.69 o 
 -25   3  10     1219.10     1191.47     28.25 o 
 -23   3  10      273.85      248.03     12.97 o 
 -21   3  10      532.39      516.71     16.71 o 
 -19   3  10      292.73      304.00     11.97 o 
 -17   3  10      792.76      801.39     15.64 o 
 -15   3  10        0.03       -1.68      4.27 o 
 -13   3  10       11.29       13.63      4.83 o 
 -11   3  10     1973.53     1966.84     22.46 o 
  -9   3  10      155.87      172.68      5.84 o 
  -7   3  10      443.65      420.11     10.39 o 
  -5   3  10      491.97      498.12     11.78 o 
  -3   3  10       48.65       58.21      5.24 o 
  -1   3  10       98.68      102.40      5.38 o 
   1   3  10        0.42        2.40      3.94 o 
   3   3  10      466.18      475.31     11.88 o 
   5   3  10      206.21      232.40     12.05 o 
   7   3  10        0.91        4.88      6.96 o 
   9   3  10        2.22       -0.71      7.35 o 
  11   3  10      260.47      244.93     18.03 o 
  13   3  10        3.05       17.12     11.02 o 
  15   3  10        0.15       -2.22     11.60 o 
  17   3  10       70.29      114.45     18.88 o 
  19   3  10       86.87       78.00     16.21 o 
 -30   4  10        1.01      -13.83     13.83 o 
 -28   4  10       59.69       72.71     14.01 o 
 -26   4  10        1.13        9.45     10.27 o 
 -24   4  10        4.19       -9.28      9.28 o 
 -22   4  10      375.78      404.93     17.97 o 
 -20   4  10       21.13        8.34      8.11 o 
 -18   4  10        2.07       -5.34      6.09 o 
 -16   4  10       26.87       32.54      6.53 o 
 -14   4  10      173.83      186.91      8.54 o 
 -12   4  10       15.73       16.65      4.34 o 
 -10   4  10       67.68       70.37      5.77 o 
  -8   4  10      365.07      382.25      8.77 o 
  -6   4  10       12.71        7.64      4.59 o 
  -4   4  10        1.03       -2.97      5.17 o 
  -2   4  10       36.44       40.08      5.44 o 
   0   4  10       71.53       73.60      6.33 o 
   2   4  10        9.58        7.09      5.79 o 
   4   4  10        4.27       -1.58      3.50 o 
   6   4  10        0.02       -5.13      5.13 o 
   8   4  10      275.02      264.51     12.46 o 
  10   4  10      172.24      164.99     12.24 o 
  12   4  10        2.26       10.69      9.28 o 
  14   4  10        5.01        9.73     10.74 o 
  16   4  10       11.43        8.32     12.33 o 
  18   4  10       49.77       64.44     25.90 o 
 -29   5  10        4.02        7.77     12.96 o 
 -27   5  10        3.42       19.10     11.56 o 
 -25   5  10      253.95      207.95     17.86 o 
 -23   5  10      221.91      226.44     17.62 o 
 -21   5  10      209.26      191.10     15.13 o 
 -19   5  10       12.91        0.35      8.38 o 
 -17   5  10        0.02        2.02      6.39 o 
 -15   5  10        3.80        3.51      5.52 o 
 -13   5  10       31.04       38.58      5.94 o 
 -11   5  10      130.07       96.15      5.30 o 
  -9   5  10        0.43       -1.57      4.60 o 
  -7   5  10        9.51        6.53      5.67 o 
  -5   5  10       62.37       83.28     25.36 o 
  -3   5  10       27.71       39.54     14.05 o 
  -1   5  10       36.82       37.27      8.82 o 
   1   5  10        8.96        2.90     10.57 o 
   3   5  10        7.22       10.96      3.90 o 
   5   5  10        9.63        8.61      6.80 o 
   7   5  10        5.21        1.85      6.39 o 
   9   5  10       30.51        6.59     11.41 o 
  11   5  10       45.05       34.93      7.13 o 
  13   5  10        0.48       -6.41      7.70 o 
  15   5  10        3.91        4.53      9.13 o 
 -26   6  10       10.43        4.00     12.50 o 
 -24   6  10       30.24       29.04     12.61 o 
 -22   6  10       40.43       39.71     14.55 o 
 -20   6  10        1.69       -4.94      7.89 o 
 -18   6  10        1.73        6.94      7.40 o 
 -16   6  10       18.85       11.54      6.29 o 
 -14   6  10        0.34        0.17      4.49 o 
 -12   6  10        1.00        5.73      5.77 o 
 -10   6  10       24.86       22.53      6.51 o 
  -8   6  10      133.93      159.67     17.56 o 
  -6   6  10       39.63       13.47     22.81 o 
  -4   6  10        0.68      -16.73     16.73 o 
  -2   6  10       50.60       49.38     18.18 o 
   0   6  10        8.22       19.77     17.20 o 
   2   6  10        1.68        7.30     16.02 o 
   4   6  10        0.07       15.21     41.06 o 
   6   6  10        5.85       10.45     16.80 o 
   8   6  10       16.53       -0.54     18.18 o 
  10   6  10        3.19        0.85     15.25 o 
  12   6  10        0.00        6.22      8.21 o 
 -21   7  10       21.20        4.25     13.50 o 
 -19   7  10        0.08       14.56      8.17 o 
 -17   7  10       21.64       21.95      7.95 o 
 -15   7  10        1.00       -8.16      8.16 o 
 -13   7  10       19.06       23.01      6.82 o 
 -11   7  10        0.01        5.07     12.29 o 
  -9   7  10        0.01       -7.30     11.03 o 
  -7   7  10        6.25       32.44     16.02 o 
  -5   7  10        8.98        7.82     14.60 o 
  -3   7  10       20.61       34.35     18.18 o 
  -1   7  10        0.93      -10.53     13.85 o 
   1   7  10        2.34        4.56     16.80 o 
   3   7  10        0.38       19.14     18.18 o 
   5   7  10        0.11       -1.25     21.29 o 
   7   7  10        1.09      -27.75     44.10 o 
 -14   8  10        6.85      -13.75     18.98 o 
 -12   8  10        0.21      -10.64     16.73 o 
 -10   8  10        1.39        7.50     24.33 o 
  -8   8  10        6.42       19.26     30.41 o 
  -6   8  10       19.93       15.02     16.80 o 
  -4   8  10        0.05       18.25     17.20 o 
  -2   8  10       22.06       62.35     21.51 o 
   0   8  10        0.14       -6.08     21.29 o 
   2   8  10        0.38        8.41     18.18 o 
 -33   1  11        9.86       -3.18     12.47 o 
 -31   1  11      485.21      517.40     24.73 o 
 -29   1  11       85.22       81.92     13.08 o 
 -27   1  11       94.34       97.99     11.59 o 
 -25   1  11     1265.32     1248.69     33.45 o 
 -23   1  11     1280.83     1282.05     29.72 o 
 -21   1  11     1481.02     1353.07     25.47 o 
 -19   1  11       26.08       23.09      5.96 o 
 -17   1  11     2191.28     2026.57     27.55 o 
 -15   1  11      550.55      567.76     12.21 o 
 -13   1  11      561.20      512.05     11.52 o 
 -11   1  11     2129.00     2127.95     24.74 o 
  -9   1  11     2439.97     2353.59     32.87 o 
  -7   1  11      821.01      763.50     14.95 o 
  -5   1  11      144.10      134.33      6.61 o 
  -3   1  11     4178.14     4287.18     43.54 o 
  -1   1  11       34.79       31.47      5.10 o 
   1   1  11      253.56      301.11     11.17 o 
   3   1  11       17.03       21.07      6.43 o 
   5   1  11      884.72      947.02     21.11 o 
   7   1  11      173.18      181.60     12.35 o 
   9   1  11      807.98      691.02     23.79 o 
  11   1  11      502.74      550.43     23.81 o 
  13   1  11       25.57       32.15     10.78 o 
  15   1  11      186.48      199.97     23.80 o 
  17   1  11      111.35       82.88     16.21 o 
  19   1  11      199.83      259.51     27.79 o 
 -32   2  11      274.51      288.65     25.44 o 
 -30   2  11        5.43        2.96     10.65 o 
 -28   2  11       98.66      126.49     14.29 o 
 -26   2  11      149.49      153.27     12.21 o 
 -24   2  11       26.63       22.13      7.92 o 
 -22   2  11        9.98       -4.66      6.21 o 
 -20   2  11      603.70      575.42     15.84 o 
 -18   2  11      436.18      371.16     12.25 o 
 -16   2  11      246.20      238.08     11.65 o 
 -14   2  11      752.60      710.81     13.51 o 
 -12   2  11      654.07      599.77     13.79 o 
 -10   2  11      427.84      437.29     10.73 o 
  -8   2  11      752.10      713.83     13.35 o 
  -6   2  11      136.28      135.19      7.07 o 
  -4   2  11      338.48      344.93      9.20 o 
  -2   2  11       50.42       44.87      4.11 o 
   0   2  11      790.51      738.80     14.78 o 
   2   2  11       13.72        7.36      5.74 o 
   4   2  11       61.56       44.57      8.13 o 
   6   2  11      347.23      333.99     15.64 o 
   8   2  11        5.99       12.02      8.80 o 
  10   2  11       16.66       17.17     11.21 o 
  12   2  11       20.12       18.07     11.27 o 
  14   2  11      101.84      128.19     28.53 o 
  16   2  11        2.05        7.65     13.25 o 
  18   2  11        0.39        2.72     14.39 o 
 -31   3  11        2.14       -4.64     13.54 o 
 -29   3  11       43.24       52.62     13.22 o 
 -27   3  11        4.17        4.26     10.88 o 
 -25   3  11       12.69        7.71      8.03 o 
 -23   3  11       53.41       47.43      8.64 o 
 -21   3  11      140.50      142.56     10.60 o 
 -19   3  11       94.34       76.21      9.18 o 
 -17   3  11        0.01        1.31      5.11 o 
 -15   3  11        0.01        5.48      5.36 o 
 -13   3  11        8.61       10.47      4.48 o 
 -11   3  11        6.89        8.44      3.51 o 
  -9   3  11       11.78        9.92      4.48 o 
  -7   3  11      206.52      231.96      8.31 o 
  -5   3  11       13.51       12.39      4.10 o 
  -3   3  11      208.06      255.83      9.42 o 
  -1   3  11      168.45      161.34      7.51 o 
   1   3  11        5.60       -2.63      4.47 o 
   3   3  11       67.57       47.64      6.73 o 
   5   3  11       27.69       53.48      8.65 o 
   7   3  11       46.63       45.32      9.25 o 
   9   3  11      167.77      156.27     15.63 o 
  11   3  11       43.63       28.01     11.85 o 
  13   3  11       37.81       29.16     11.92 o 
  15   3  11       58.74       62.47     15.50 o 
  17   3  11       30.37       30.52     14.64 o 
 -30   4  11       23.58       33.92     16.38 o 
 -28   4  11       26.93       17.37     12.37 o 
 -26   4  11        3.71       23.90     11.51 o 
 -24   4  11       11.97       14.15      9.05 o 
 -22   4  11       11.90        4.15      8.18 o 
 -20   4  11       68.69       39.68      8.76 o 
 -18   4  11      108.51       89.25      8.73 o 
 -16   4  11      188.54      190.51     10.22 o 
 -14   4  11      215.31      219.17      9.54 o 
 -12   4  11       79.54       76.29      6.04 o 
 -10   4  11      164.45      165.82      6.94 o 
  -8   4  11      572.83      587.60     10.84 o 
  -6   4  11       35.91       44.42      4.02 o 
  -4   4  11        5.74        8.28      5.29 o 
  -2   4  11        0.02       -1.29      5.64 o 
   0   4  11      197.99      215.22     10.02 o 
   2   4  11       74.43       72.10      4.92 o 
   4   4  11       41.02       43.11      5.77 o 
   6   4  11      321.19      330.17     17.71 o 
   8   4  11       26.22       12.93     11.18 o 
  10   4  11        0.26       -7.57      7.57 o 
  12   4  11       24.61       18.74     11.85 o 
  14   4  11       55.69       94.43     14.81 o 
  16   4  11       16.84       23.21     12.38 o 
 -29   5  11       47.09       62.10     15.09 o 
 -27   5  11        0.01       -0.98     10.78 o 
 -25   5  11       92.45       94.37     17.04 o 
 -23   5  11        6.25        6.96     10.00 o 
 -21   5  11        5.73       -7.40      8.80 o 
 -19   5  11       47.75       45.39     10.00 o 
 -17   5  11      140.10      174.08     10.19 o 
 -15   5  11        4.81       -3.37      5.41 o 
 -13   5  11       89.61       85.10      7.41 o 
 -11   5  11      121.49      132.02      5.20 o 
  -9   5  11      174.84      201.24      9.89 o 
  -7   5  11        0.70        3.97      4.47 o 
  -5   5  11        2.72        8.21      8.61 o 
  -3   5  11       35.85       24.00     30.90 o 
  -1   5  11       50.81       81.34     15.15 o 
   1   5  11       18.34       23.98      5.21 o 
   3   5  11       42.75       34.33      6.17 o 
   5   5  11        0.68        9.00      5.94 o 
   7   5  11        0.78        0.00      7.90 o 
   9   5  11        0.02       -2.64      7.78 o 
  11   5  11        0.09       -7.60      9.62 o 
  13   5  11        6.54        5.69      8.28 o 
 -26   6  11        1.72        4.67     16.21 o 
 -24   6  11       30.76       37.75     11.01 o 
 -22   6  11       23.22       26.61     11.02 o 
 -20   6  11        8.46       14.57      8.75 o 
 -18   6  11        6.28        9.45      7.13 o 
 -16   6  11       25.50       30.52      6.96 o 
 -14   6  11        3.47        5.35      9.97 o 
 -12   6  11        0.02        6.28      5.56 o 
 -10   6  11        7.21        6.08      4.06 o 
  -8   6  11      132.50      130.34     21.51 o 
  -6   6  11      166.27      194.35     24.66 o 
  -4   6  11        1.35       20.88     16.02 o 
  -2   6  11       12.50        9.12     15.05 o 
   0   6  11        3.47      -11.23     13.85 o 
   2   6  11       29.16       48.02     20.35 o 
   4   6  11       25.22       24.33     17.20 o 
   6   6  11      117.66      144.35     38.02 o 
   8   6  11       39.15       45.13      6.35 o 
  10   6  11        3.44        6.69      8.11 o 
 -21   7  11        2.66       -3.62      8.75 o 
 -19   7  11        3.42        2.31      6.78 o 
 -17   7  11       22.71       10.78      7.91 o 
 -15   7  11        3.94        0.21      8.39 o 
 -13   7  11       17.96       18.59      5.85 o 
 -11   7  11       20.20       14.15     12.80 o 
  -9   7  11       16.19      -13.69     15.05 o 
  -7   7  11        2.84      -16.02     16.02 o 
  -5   7  11        3.22       19.67     16.02 o 
  -3   7  11       22.97       37.85     28.89 o 
  -1   7  11        2.13      -18.25     18.25 o 
   1   7  11        0.31      -17.03     18.25 o 
   3   7  11        2.27       -7.91     18.25 o 
   5   7  11        9.12      -12.88     18.18 o 
 -12   8  11        0.26        7.30     16.02 o 
 -10   8  11        0.06       -9.12     22.81 o 
  -8   8  11       11.25       10.02     18.18 o 
  -6   8  11       51.86       42.90     22.81 o 
  -4   8  11        8.37        5.01     18.25 o 
  -2   8  11        4.60       18.25     19.35 o 
 -34   0  12       13.57        7.98     17.38 o 
 -32   0  12      224.16      214.13     26.22 o 
 -30   0  12      459.49      497.42     33.92 o 
 -28   0  12       50.68       40.55     15.30 o 
 -26   0  12      357.22      356.19     26.22 o 
 -24   0  12      667.88      648.45     28.10 o 
 -22   0  12       70.82       61.96     11.72 o 
 -20   0  12      659.74      699.86     25.06 o 
 -18   0  12     2349.29     2146.05     40.62 o 
 -16   0  12     1477.14     1344.85     31.27 o 
 -14   0  12       55.51       62.58      8.01 o 
 -12   0  12       63.65       61.52      8.45 o 
 -10   0  12     5197.54     4775.28     95.39 o 
  -8   0  12      107.20       91.32     10.64 o 
  -6   0  12     1838.31     1863.48     33.36 o 
  -4   0  12      452.51      541.53     18.16 o 
  -2   0  12       61.97       71.55      8.15 o 
   0   0  12      489.70      438.39     19.68 o 
   2   0  12      168.35      185.28     16.91 o 
   4   0  12      519.87      446.71     25.13 o 
   6   0  12      339.22      325.81     22.07 o 
   8   0  12      442.51      407.43     25.13 o 
  10   0  12      325.56      373.81     26.89 o 
  12   0  12       53.81       97.10     20.35 o 
  14   0  12        0.98        4.37     16.80 o 
  16   0  12      391.27      469.89     40.86 o 
  18   0  12        0.16       -8.36     18.25 o 
 -33   1  12       62.35       18.75     12.62 o 
 -31   1  12        9.67      -10.50     10.50 o 
 -29   1  12      164.60      151.44     15.20 o 
 -27   1  12      259.08      258.88     15.67 o 
 -25   1  12        0.02       -7.66      7.66 o 
 -23   1  12        9.22        6.62      7.97 o 
 -21   1  12      158.15      148.29      9.66 o 
 -19   1  12      492.97      441.28     14.40 o 
 -17   1  12       79.37       87.10      7.21 o 
 -15   1  12       91.10       79.47      5.49 o 
 -13   1  12     1080.19      993.61     16.25 o 
 -11   1  12       50.03       49.82      5.48 o 
  -9   1  12     1253.70     1196.18     20.62 o 
  -7   1  12       78.70       73.07      8.73 o 
  -5   1  12      523.80      509.08     11.10 o 
  -3   1  12       37.91       27.90      4.00 o 
  -1   1  12       59.93       56.14      6.68 o 
   1   1  12      217.16      199.38     10.79 o 
   3   1  12        0.46       -2.65      6.17 o 
   5   1  12      128.48      129.50     11.37 o 
   7   1  12       27.99       23.15      9.40 o 
   9   1  12       66.40       67.50     11.56 o 
  11   1  12       32.15       30.48     11.12 o 
  13   1  12        1.03       -3.07     10.68 o 
  15   1  12        7.78        0.58     12.78 o 
  17   1  12       16.56       16.67     21.13 o 
 -32   2  12       45.14       33.14     21.51 o 
 -30   2  12       87.44      104.98     15.80 o 
 -28   2  12       48.03       39.87     10.34 o 
 -26   2  12       29.85       34.41      8.73 o 
 -24   2  12      124.16      117.22     10.66 o 
 -22   2  12       10.55        3.48      6.88 o 
 -20   2  12      127.79      142.09     10.24 o 
 -18   2  12      465.48      437.90     14.05 o 
 -16   2  12      310.53      279.77     10.05 o 
 -14   2  12       71.39       59.67      6.32 o 
 -12   2  12       99.14       93.87      7.02 o 
 -10   2  12     2013.73     2028.77     28.41 o 
  -8   2  12      490.71      464.44     12.44 o 
  -6   2  12      421.55      440.75     11.27 o 
  -4   2  12       38.15       21.54      5.15 o 
  -2   2  12       73.85       63.88      5.57 o 
   0   2  12      155.48      127.79      9.21 o 
   2   2  12        0.07       -4.93      7.03 o 
   4   2  12      145.68      168.49     11.61 o 
   6   2  12      126.06      134.00     11.75 o 
   8   2  12      205.44      217.80     15.24 o 
  10   2  12       74.48       95.40     14.67 o 
  12   2  12        9.81       23.24     11.86 o 
  14   2  12        0.00        0.64     14.05 o 
  16   2  12      164.40      227.46     21.85 o 
 -31   3  12       33.20       15.97     13.19 o 
 -29   3  12      300.71      360.99     28.07 o 
 -27   3  12      415.61      402.41     23.18 o 
 -25   3  12        5.91        0.10      8.60 o 
 -23   3  12        1.75        6.05      7.06 o 
 -21   3  12      172.63      205.62     11.83 o 
 -19   3  12      946.77      917.77     20.14 o 
 -17   3  12      198.51      185.93     10.62 o 
 -15   3  12       80.44       73.23      5.84 o 
 -13   3  12     1717.05     1716.34     24.14 o 
 -11   3  12       83.29       78.47      7.79 o 
  -9   3  12     2612.67     2538.37     33.87 o 
  -7   3  12        8.76        7.37      5.34 o 
  -5   3  12     1311.02     1325.95     22.47 o 
  -3   3  12       75.15       80.57      7.47 o 
  -1   3  12      129.48      132.18      7.14 o 
   1   3  12      228.47      208.23      9.29 o 
   3   3  12        0.19       -5.64      5.64 o 
   5   3  12      205.60      198.04     12.80 o 
   7   3  12      178.77      128.50     12.06 o 
   9   3  12      143.78      167.66     15.69 o 
  11   3  12       75.66       78.94     18.44 o 
  13   3  12        0.19       12.06     12.10 o 
  15   3  12       51.00       35.74     14.48 o 
 -30   4  12        7.67       -3.67     16.33 o 
 -28   4  12        5.02       -3.75     14.93 o 
 -26   4  12       45.50       66.69     14.02 o 
 -24   4  12        0.89       -0.68     10.33 o 
 -22   4  12      104.24      108.38     16.26 o 
 -20   4  12        6.28        0.25      7.80 o 
 -18   4  12       24.66       22.53      6.90 o 
 -16   4  12        1.29       -0.66      5.70 o 
 -14   4  12       33.73       12.81      6.34 o 
 -12   4  12      296.80      308.20     11.98 o 
 -10   4  12      100.01       96.72      7.87 o 
  -8   4  12      560.97      613.60     13.05 o 
  -6   4  12       80.54       82.52      5.22 o 
  -4   4  12      475.12      451.65     12.68 o 
  -2   4  12        8.04       -0.61      5.29 o 
   0   4  12        0.03       -1.04      3.66 o 
   2   4  12       88.64       72.69      7.36 o 
   4   4  12        2.90        2.82      6.03 o 
   6   4  12        6.99        5.32      7.30 o 
   8   4  12       26.25       32.69      9.51 o 
  10   4  12        0.38       15.07      8.74 o 
  12   4  12        2.29       -7.44     10.73 o 
  14   4  12        1.95       -6.03     11.06 o 
 -27   5  12       20.51       23.49     14.05 o 
 -25   5  12        6.86        3.55     11.20 o 
 -23   5  12       13.33       11.60     12.11 o 
 -21   5  12        1.76       -3.46      8.49 o 
 -19   5  12      154.65      162.10     13.73 o 
 -17   5  12       62.73       65.47      8.91 o 
 -15   5  12        0.04        0.66      6.07 o 
 -13   5  12       91.25       79.21      7.34 o 
 -11   5  12       16.90       20.34      6.36 o 
  -9   5  12      480.74      495.09     15.55 o 
  -7   5  12       83.67      104.60     10.29 o 
  -5   5  12      406.69      404.37     13.31 o 
  -3   5  12       10.93        3.81      4.08 o 
  -1   5  12       48.30       54.27      8.56 o 
   1   5  12        0.11        1.10      5.64 o 
   3   5  12        2.58        4.42      6.04 o 
   5   5  12       14.47        8.49      7.90 o 
   7   5  12      121.94      116.34     11.43 o 
   9   5  12       29.44       23.52     10.37 o 
  11   5  12       17.48       21.03     10.56 o 
 -24   6  12       20.19       16.24     11.07 o 
 -22   6  12       18.12        6.37     12.14 o 
 -20   6  12        0.78       -0.63      8.65 o 
 -18   6  12       20.32       21.46      7.60 o 
 -16   6  12        0.02       -3.95      5.77 o 
 -14   6  12        7.43        8.91      6.85 o 
 -12   6  12       26.97       25.88      7.03 o 
 -10   6  12        4.94       -2.16      4.64 o 
  -8   6  12       77.25       94.03     20.35 o 
  -6   6  12      200.85      157.94     24.66 o 
  -4   6  12       58.28       49.34     34.98 o 
  -2   6  12       17.45       -3.04     18.25 o 
   0   6  12        5.30        3.76     18.18 o 
   2   6  12       18.06       30.41     41.06 o 
   4   6  12        0.08       33.45     30.41 o 
   6   6  12        0.72        3.04     27.37 o 
   8   6  12        1.88       72.99     33.45 o 
 -19   7  12       10.38       -5.07      8.06 o 
 -17   7  12       12.98       -1.03      8.15 o 
 -15   7  12        0.35       -0.90      5.64 o 
 -13   7  12        6.56       29.48     14.57 o 
 -11   7  12        3.11       18.25     19.35 o 
  -9   7  12       25.33       18.78     18.18 o 
  -7   7  12       45.68       77.77     22.50 o 
  -5   7  12       65.93       65.63     27.37 o 
  -3   7  12        1.40       12.81     20.35 o 
  -1   7  12       13.01      -22.90     27.37 o 
   1   7  12        8.29       47.38     20.35 o 
   3   7  12        0.00      -16.80     16.80 o 
 -33   1  13      331.87      334.98     22.22 o 
 -31   1  13      510.22      570.02     25.76 o 
 -29   1  13       17.91       23.44     11.21 o 
 -27   1  13      797.00      862.18     25.15 o 
 -25   1  13      131.49      131.15     11.17 o 
 -23   1  13      177.30      161.66     11.21 o 
 -21   1  13      369.00      283.77     12.53 o 
 -19   1  13     1864.96     1765.71     29.82 o 
 -17   1  13       92.95       75.12      6.66 o 
 -15   1  13      196.63      216.40      8.74 o 
 -13   1  13      715.11      679.56     15.47 o 
 -11   1  13     7176.89     6947.84     86.18 o 
  -9   1  13      699.13      698.93     17.10 o 
  -7   1  13      351.49      325.86     11.73 o 
  -5   1  13       37.74       42.07      5.64 o 
  -3   1  13     1042.86     1040.85     17.21 o 
  -1   1  13      242.30      219.85     11.27 o 
   1   1  13     1110.59      969.74     21.44 o 
   3   1  13       14.27       21.29      8.80 o 
   5   1  13      395.28      317.79     18.46 o 
   7   1  13        8.33       -3.15     10.05 o 
   9   1  13      125.92      168.18     14.71 o 
  11   1  13        3.41        9.74     10.66 o 
  13   1  13      294.65      308.56     26.22 o 
  15   1  13        0.41      -14.57     14.57 o 
 -32   2  13       17.91       17.67     18.17 o 
 -30   2  13      309.22      302.22     19.86 o 
 -28   2  13      139.06      134.20     14.13 o 
 -26   2  13       84.90       64.25     10.54 o 
 -24   2  13       95.20       97.33     10.49 o 
 -22   2  13      571.58      560.91     17.86 o 
 -20   2  13       67.12       57.40      7.94 o 
 -18   2  13       77.06       82.66      8.45 o 
 -16   2  13      313.42      344.07     15.00 o 
 -14   2  13      199.17      182.87      9.13 o 
 -12   2  13       65.02       75.67      6.72 o 
 -10   2  13       31.68       34.58      6.24 o 
  -8   2  13     4620.33     4416.03     51.70 o 
  -6   2  13        0.07        0.19      5.63 o 
  -4   2  13     2251.68     2074.05     32.98 o 
  -2   2  13      228.31      215.96     11.93 o 
   0   2  13      237.73      227.70     11.56 o 
   2   2  13      148.55      120.40     11.10 o 
   4   2  13       24.13       11.96      7.93 o 
   6   2  13      183.76      183.63     20.49 o 
   8   2  13       90.95       95.20     14.39 o 
  10   2  13       15.74       11.19     11.60 o 
  12   2  13       21.89       36.18     12.75 o 
  14   2  13       99.03      112.01     17.74 o 
  16   2  13       21.41       -6.04     13.89 o 
 -31   3  13       16.93       11.15     14.93 o 
 -29   3  13        7.98        5.51     11.56 o 
 -27   3  13       32.50       56.20     12.38 o 
 -25   3  13       19.06       -0.67      8.60 o 
 -23   3  13      186.01      174.00     12.45 o 
 -21   3  13      329.49      319.72     14.26 o 
 -19   3  13      124.57      116.36     10.24 o 
 -17   3  13       61.57       57.76      7.92 o 
 -15   3  13        0.84        2.75      5.68 o 
 -13   3  13       18.68        5.04      5.81 o 
 -11   3  13      538.79      615.54     18.22 o 
  -9   3  13      275.38      286.03     11.61 o 
  -7   3  13      463.05      459.01     15.64 o 
  -5   3  13       21.72       18.88      6.54 o 
  -3   3  13      149.64      153.47      9.92 o 
  -1   3  13       49.86       49.10      7.62 o 
   1   3  13       43.93       52.03      8.80 o 
   3   3  13       30.39       26.72      7.91 o 
   5   3  13       47.24       59.99     10.09 o 
   7   3  13        0.25        5.59      9.66 o 
   9   3  13        0.91       -9.44      9.44 o 
  11   3  13        1.57        2.48     11.45 o 
  13   3  13       63.47       96.82     16.09 o 
  15   3  13        0.18        0.97     13.27 o 
 -30   4  13      155.43      151.36     22.69 o 
 -28   4  13        3.99        3.60     14.76 o 
 -26   4  13       83.93       91.50     14.47 o 
 -24   4  13       14.63       -0.92     11.79 o 
 -22   4  13       70.68       59.40     11.05 o 
 -20   4  13       12.34        6.86      7.85 o 
 -18   4  13       19.42       -2.60      6.39 o 
 -16   4  13       21.52       20.92      6.80 o 
 -14   4  13        0.11       -0.05      5.86 o 
 -12   4  13      258.07      273.48     12.14 o 
 -10   4  13       24.73       29.31      6.57 o 
  -8   4  13     2576.10     2590.85     38.74 o 
  -6   4  13      130.02      123.88      9.52 o 
  -4   4  13     1327.30     1348.39     24.85 o 
  -2   4  13       18.09       15.89      5.67 o 
   0   4  13       53.20       61.26     10.38 o 
   2   4  13      101.68       87.51      8.95 o 
   4   4  13       86.88       85.16      9.66 o 
   6   4  13       80.76       93.14     10.35 o 
   8   4  13       57.92       48.34      9.90 o 
  10   4  13        2.27       -9.66      9.66 o 
  12   4  13        9.21       20.13     11.45 o 
 -27   5  13        7.00        1.11     13.38 o 
 -25   5  13       28.89       36.57     12.16 o 
 -23   5  13       32.15       42.57     11.56 o 
 -21   5  13       46.87       61.18     14.56 o 
 -19   5  13        0.07       -7.93      7.93 o 
 -17   5  13       76.94       87.58     12.38 o 
 -15   5  13       24.45       29.81      6.56 o 
 -13   5  13       78.48       95.96      7.41 o 
 -11   5  13       18.58       19.70      6.45 o 
  -9   5  13       27.31       14.91      7.14 o 
  -7   5  13      110.24      103.21      9.38 o 
  -5   5  13        4.63       -1.09      6.58 o 
  -3   5  13        1.17       -3.51      5.76 o 
  -1   5  13        3.43        6.60      7.05 o 
   1   5  13       11.10       19.72      7.48 o 
   3   5  13       13.79        5.22     10.54 o 
   5   5  13        6.69        8.26      7.99 o 
   7   5  13        1.69       -8.72      9.22 o 
   9   5  13       12.80        7.60      9.62 o 
 -24   6  13        0.01       -1.36     10.67 o 
 -22   6  13        5.47       -8.54     10.04 o 
 -20   6  13        0.18       -8.02      8.02 o 
 -18   6  13        0.03       -1.13      6.70 o 
 -16   6  13        5.80        3.36      6.97 o 
 -14   6  13       38.01       31.07      7.72 o 
 -12   6  13      165.31      193.31     11.06 o 
 -10   6  13       13.38        3.90      5.27 o 
  -8   6  13      290.94      241.14     28.97 o 
  -6   6  13      127.84      153.04     25.81 o 
  -4   6  13      143.80      126.51     24.66 o 
  -2   6  13       12.11       10.64     17.20 o 
   0   6  13        0.17        6.08     25.85 o 
   2   6  13       14.66       57.79     30.41 o 
   4   6  13       48.44       88.20     33.45 o 
   6   6  13       11.17       18.25     27.37 o 
 -19   7  13        0.14       -7.29      9.47 o 
 -17   7  13       13.56       13.49      7.64 o 
 -15   7  13        5.61        7.85      7.73 o 
 -13   7  13        3.07       28.42     14.57 o 
 -11   7  13       16.19        1.79     21.29 o 
  -9   7  13        0.03       -6.98     18.18 o 
  -7   7  13        2.87       10.20     33.45 o 
  -5   7  13        4.44       11.45     18.18 o 
  -3   7  13        4.13        7.60     17.20 o 
  -1   7  13        0.31      -13.78     18.18 o 
   1   7  13        6.46      -15.78     16.80 o 
 -34   0  14        6.06       17.83     31.64 o 
 -32   0  14      208.31      279.79     28.44 o 
 -30   0  14       71.95       76.79     19.89 o 
 -28   0  14     1553.75     1587.69     52.62 o 
 -26   0  14       17.01       -2.12     19.86 o 
 -24   0  14        0.17       -1.71      8.90 o 
 -22   0  14      464.08      577.49     22.24 o 
 -20   0  14      764.48      765.37     25.35 o 
 -18   0  14       49.29       39.23      8.63 o 
 -16   0  14      233.47      221.42     13.27 o 
 -14   0  14      274.64      363.47     14.49 o 
 -12   0  14      165.41      160.77     16.33 o 
 -10   0  14    11273.40    10663.71    287.64 o 
  -8   0  14     4504.10     4358.61     96.15 o 
  -6   0  14    12813.34    12686.37    173.88 o 
  -4   0  14       91.32       92.45     10.89 o 
  -2   0  14        1.62       -0.61      6.90 o 
   0   0  14     2334.19     2164.20     55.00 o 
   2   0  14      261.60      168.71     18.67 o 
   4   0  14       37.31       11.69     11.61 o 
   6   0  14       40.94       49.27     16.02 o 
   8   0  14        5.51       15.41     19.77 o 
  10   0  14       57.38      109.83     23.66 o 
  12   0  14        7.52       19.21     20.35 o 
  14   0  14      129.47      154.81     27.96 o 
 -33   1  14        0.28        7.00     11.55 o 
 -31   1  14       97.17       88.49     14.21 o 
 -29   1  14       43.84       30.64     10.64 o 
 -27   1  14        1.74       12.36      8.40 o 
 -25   1  14      166.06      161.57     13.79 o 
 -23   1  14       38.15       32.68      8.10 o 
 -21   1  14        4.71       -2.36      6.24 o 
 -19   1  14        5.29       -4.14      5.20 o 
 -17   1  14      194.89      170.43      8.17 o 
 -15   1  14      222.20      185.08     10.85 o 
 -13   1  14       56.51       58.58      8.48 o 
 -11   1  14      251.08      229.25     13.55 o 
  -9   1  14      189.66      200.18     15.75 o 
  -7   1  14      154.97      157.58      9.07 o 
  -5   1  14       18.66       20.22      5.93 o 
  -3   1  14       40.59       37.68      5.17 o 
  -1   1  14      184.22      156.08     11.23 o 
   1   1  14      101.12       97.54     11.25 o 
   3   1  14       95.70       66.74     11.64 o 
   5   1  14       26.39       31.17     10.78 o 
   7   1  14        0.08       -7.53      9.79 o 
   9   1  14        4.49      -10.00     10.00 o 
  11   1  14       32.51       32.78     13.43 o 
  13   1  14        0.30      -13.38     13.38 o 
  15   1  14        5.12        6.59     15.61 o 
 -32   2  14       47.54       60.48     17.24 o 
 -30   2  14       30.42       29.15     11.76 o 
 -28   2  14      376.43      408.14     22.30 o 
 -26   2  14       23.16       11.45      9.44 o 
 -24   2  14        4.30       -7.26      8.23 o 
 -22   2  14       34.27       47.94      9.07 o 
 -20   2  14      108.16      129.51     10.79 o 
 -18   2  14      139.79      150.00     10.83 o 
 -16   2  14       25.87       30.41      7.45 o 
 -14   2  14        0.47        1.05      5.92 o 
 -12   2  14      203.88      198.84     11.54 o 
 -10   2  14     4467.83     4495.84     60.49 o 
  -8   2  14     1579.56     1599.26     26.71 o 
  -6   2  14     4325.53     4542.46     57.24 o 
  -4   2  14      112.26      100.35      9.21 o 
  -2   2  14        4.93       -5.92      6.38 o 
   0   2  14      769.39      812.21     19.73 o 
   2   2  14      210.29      173.14     13.86 o 
   4   2  14       11.77        8.50      9.40 o 
   6   2  14       64.28       31.16     12.25 o 
   8   2  14        3.35       16.42     11.33 o 
  10   2  14       28.00       36.44     14.03 o 
  12   2  14        0.55      -11.19     11.19 o 
  14   2  14       20.01       36.84     15.13 o 
 -31   3  14      133.96      141.13     20.80 o 
 -29   3  14       64.43       44.62     13.73 o 
 -27   3  14        9.40       17.81     11.58 o 
 -25   3  14      351.99      355.92     19.28 o 
 -23   3  14        0.81       -2.20      8.46 o 
 -21   3  14        4.31       -1.66      8.00 o 
 -19   3  14       67.07       41.06      9.54 o 
 -17   3  14      274.39      274.00     14.80 o 
 -15   3  14      325.04      302.14     13.07 o 
 -13   3  14      184.11      199.43     11.23 o 
 -11   3  14      321.37      347.06     14.20 o 
  -9   3  14      283.31      288.79     12.91 o 
  -7   3  14      517.27      510.88     15.76 o 
  -5   3  14      122.77      108.13      9.50 o 
  -3   3  14       12.81       25.64      7.34 o 
  -1   3  14      427.11      406.53     16.94 o 
   1   3  14      277.88      252.39     15.02 o 
   3   3  14      183.30      181.47     13.42 o 
   5   3  14       34.70       20.62     11.19 o 
   7   3  14        3.14       -4.19      9.66 o 
   9   3  14        1.24        1.37     11.60 o 
  11   3  14       79.42       88.21     16.21 o 
  13   3  14        0.34        0.43     11.92 o 
 -30   4  14        2.99        2.55     15.15 o 
 -28   4  14       15.35       28.51     12.93 o 
 -26   4  14       67.78       63.39     17.90 o 
 -24   4  14        2.36       18.34     10.84 o 
 -22   4  14       62.29       62.66     11.50 o 
 -20   4  14       18.93       26.89      8.91 o 
 -18   4  14       87.44       92.79     11.97 o 
 -16   4  14       26.29       23.40      6.94 o 
 -14   4  14       51.80       60.14      7.57 o 
 -12   4  14      104.10      124.47      9.41 o 
 -10   4  14      128.11      140.26      9.52 o 
  -8   4  14       29.72       41.88      7.07 o 
  -6   4  14       37.49       45.19      7.65 o 
  -4   4  14       60.55       64.03      9.78 o 
  -2   4  14       22.26        8.13      8.11 o 
   0   4  14       11.66       18.94      6.45 o 
   2   4  14       55.37       69.67     11.28 o 
   4   4  14        0.13       14.80      7.73 o 
   6   4  14       30.20       36.22      8.86 o 
   8   4  14       14.46        3.46      9.83 o 
  10   4  14        1.85       12.07     10.45 o 
 -27   5  14       11.53        2.82     14.97 o 
 -25   5  14       78.63       76.84     18.64 o 
 -23   5  14       70.10       83.74     13.19 o 
 -21   5  14        0.75       -0.10      9.29 o 
 -19   5  14       75.78       70.57     11.03 o 
 -17   5  14       24.08       32.60      7.96 o 
 -15   5  14       13.27       23.36      6.62 o 
 -13   5  14       66.16       76.23      7.25 o 
 -11   5  14        5.14       20.30      7.25 o 
  -9   5  14       30.17       36.96      7.59 o 
  -7   5  14      256.99      237.84     16.36 o 
  -5   5  14      117.35      120.51      9.50 o 
  -3   5  14       23.80       23.51      6.77 o 
  -1   5  14      125.18      120.30     12.73 o 
   1   5  14       95.42       86.69     12.29 o 
   3   5  14       16.42       17.32      7.92 o 
   5   5  14        2.99        0.94      7.86 o 
   7   5  14        7.80       19.84     14.95 o 
 -22   6  14       17.27       22.46     10.90 o 
 -20   6  14        2.60        8.68      8.85 o 
 -18   6  14        2.02        9.29      6.28 o 
 -16   6  14       19.80        6.41      8.32 o 
 -14   6  14        3.48       12.17      7.02 o 
 -12   6  14        9.17       13.22     12.73 o 
 -10   6  14       71.58       81.90      6.22 o 
  -8   6  14       13.00       19.77     19.35 o 
  -6   6  14       69.87      103.67     23.66 o 
  -4   6  14        4.30      -18.25     19.35 o 
  -2   6  14        9.24       -6.08     30.41 o 
   0   6  14        2.07      -12.17     21.29 o 
   2   6  14        0.72        6.08     27.37 o 
   4   6  14        0.00      -24.33     24.33 o 
 -17   7  14        5.98       12.51      9.07 o 
 -15   7  14        0.54       -1.87      5.94 o 
 -13   7  14        2.13        3.04     28.89 o 
 -11   7  14        2.41       -1.28     24.33 o 
  -9   7  14        4.72       -0.89     18.18 o 
  -7   7  14       54.10       70.82     25.85 o 
  -5   7  14       28.61       34.42     20.35 o 
  -3   7  14       15.94       37.26     21.18 o 
 -33   1  15       28.98       26.14     16.24 o 
 -31   1  15       77.87       74.22     13.68 o 
 -29   1  15        2.28       -0.79     10.55 o 
 -27   1  15      201.97      176.15     14.22 o 
 -25   1  15       15.80       11.11      9.00 o 
 -23   1  15      817.29      816.36     21.09 o 
 -21   1  15      366.56      291.62     12.70 o 
 -19   1  15      519.43      460.85     15.31 o 
 -17   1  15       45.84       22.70      6.93 o 
 -15   1  15      589.45      576.40     17.11 o 
 -13   1  15       22.45       21.00      9.07 o 
 -11   1  15      303.04      313.87     16.91 o 
  -9   1  15     3458.77     3625.15     56.03 o 
  -7   1  15      260.81      256.79     10.93 o 
  -5   1  15       65.55       55.08      8.51 o 
  -3   1  15        0.40        0.77      7.04 o 
  -1   1  15     1205.28     1193.93     26.76 o 
   1   1  15      105.57      104.53     10.55 o 
   3   1  15        0.54        9.83      9.92 o 
   5   1  15      201.70      180.64     16.25 o 
   7   1  15        0.34       22.31     10.84 o 
   9   1  15       24.66       27.30     13.80 o 
  11   1  15        5.66        4.20     22.49 o 
  13   1  15        7.24      -15.15     15.15 o 
 -32   2  15       72.07       45.26     20.43 o 
 -30   2  15      268.10      274.15     21.62 o 
 -28   2  15       86.16      104.87     13.78 o 
 -26   2  15      381.02      349.41     17.58 o 
 -24   2  15      218.93      207.14     14.09 o 
 -22   2  15        1.17       13.62      7.84 o 
 -20   2  15      409.38      389.30     16.68 o 
 -18   2  15      556.38      512.48     20.09 o 
 -16   2  15       20.61       22.59      7.93 o 
 -14   2  15      247.83      243.13     19.04 o 
 -12   2  15      676.25      652.56     19.88 o 
 -10   2  15     1451.91     1353.07     26.27 o 
  -8   2  15     1040.53      998.40     21.01 o 
  -6   2  15      276.40      260.84     12.76 o 
  -4   2  15      264.79      243.02     12.59 o 
  -2   2  15      147.64      138.24     10.72 o 
   0   2  15      110.53       91.40     10.82 o 
   2   2  15       51.14       59.31     12.32 o 
   4   2  15        3.45       -9.26     11.02 o 
   6   2  15       30.25       27.23     15.80 o 
   8   2  15        2.94        5.20     11.38 o 
  10   2  15        3.37      -10.68     13.18 o 
  12   2  15       81.16       83.49     17.24 o 
 -31   3  15        1.20       -0.24     16.24 o 
 -29   3  15       39.70       37.42     13.70 o 
 -27   3  15        1.60       -5.85     13.66 o 
 -25   3  15        0.78       -9.66      9.66 o 
 -23   3  15       32.02       37.63     10.50 o 
 -21   3  15      251.22      247.99     15.61 o 
 -19   3  15       47.85       60.74     11.77 o 
 -17   3  15       90.91       99.46     10.66 o 
 -15   3  15       41.29       40.04      7.72 o 
 -13   3  15      265.07      297.80     15.83 o 
 -11   3  15      269.93      259.90     13.70 o 
  -9   3  15      414.64      480.61     16.28 o 
  -7   3  15      104.51      103.89      9.77 o 
  -5   3  15      177.84      171.03     11.79 o 
  -3   3  15       31.92       19.77      8.16 o 
  -1   3  15       68.39      106.35     13.70 o 
   1   3  15        0.52       -6.42     13.72 o 
   3   3  15        2.40       -3.07     10.10 o 
   5   3  15        3.99        7.74     13.13 o 
   7   3  15        5.79       -3.90     14.49 o 
   9   3  15        0.76      -10.97     10.97 o 
  11   3  15       20.06       22.67     18.84 o 
 -28   4  15       74.36      107.15     17.24 o 
 -26   4  15      140.62      119.96     15.96 o 
 -24   4  15       30.84       32.49     11.58 o 
 -22   4  15        6.70       -9.43      9.43 o 
 -20   4  15      164.66      184.04     14.42 o 
 -18   4  15      138.19      140.77     14.51 o 
 -16   4  15       74.60       58.67      8.43 o 
 -14   4  15      184.50      189.36     12.35 o 
 -12   4  15     1081.26     1064.96     24.35 o 
 -10   4  15      711.06      703.47     28.65 o 
  -8   4  15      854.14      824.06     21.31 o 
  -6   4  15       80.50       98.75      9.66 o 
  -4   4  15       97.47      124.07     12.28 o 
  -2   4  15       94.34      128.89      9.81 o 
   0   4  15       58.00       53.62      8.57 o 
   2   4  15       17.60       19.62      7.87 o 
   4   4  15        4.45       11.43      7.78 o 
   6   4  15       33.59       23.25     15.80 o 
   8   4  15       23.70       24.19     11.14 o 
 -25   5  15       12.01       -2.43     17.06 o 
 -23   5  15        3.45        6.19     11.72 o 
 -21   5  15        9.36        7.82     11.45 o 
 -19   5  15        0.71       -8.85      8.85 o 
 -17   5  15       17.29       30.57      7.97 o 
 -15   5  15       11.02       -6.21      6.21 o 
 -13   5  15      117.94      144.90      9.34 o 
 -11   5  15       72.12       66.62     10.13 o 
  -9   5  15        3.46        0.71      7.58 o 
  -7   5  15        2.80       -0.82      6.77 o 
  -5   5  15       62.66       74.81     15.01 o 
  -3   5  15       10.34        7.63      7.90 o 
  -1   5  15        8.46       19.45     13.08 o 
   1   5  15       11.18       21.72      9.66 o 
   3   5  15        5.71        4.06      9.62 o 
   5   5  15        3.58       14.71      9.51 o 
 -22   6  15        1.64      -10.74     10.74 o 
 -20   6  15        6.77       18.75      9.61 o 
 -18   6  15        2.63        0.48      8.32 o 
 -16   6  15       23.80       25.10      9.52 o 
 -14   6  15       54.26       60.09      9.96 o 
 -12   6  15      352.66      349.05     15.57 o 
 -10   6  15       67.39       57.40      6.26 o 
  -8   6  15      134.89      145.98     36.50 o 
  -6   6  15        0.95       21.29     27.37 o 
  -4   6  15        6.49       12.17     30.41 o 
  -2   6  15       13.88       12.17     30.41 o 
   0   6  15        6.93        9.12     27.37 o 
   2   6  15        1.62       60.83     33.45 o 
 -13   7  15        7.45       47.22     27.37 o 
 -11   7  15        2.21        4.80     20.35 o 
  -9   7  15        0.31       19.31     21.18 o 
  -7   7  15        1.63      -27.37     27.37 o 
 -32   0  16        6.27        5.24     19.16 o 
 -30   0  16      560.69      538.79     35.68 o 
 -28   0  16      416.38      400.12     30.99 o 
 -26   0  16       27.32       10.62     13.83 o 
 -24   0  16      930.83      894.42     33.72 o 
 -22   0  16      573.70      541.73     28.03 o 
 -20   0  16      102.83      103.65     14.24 o 
 -18   0  16     1724.87     1618.76     41.76 o 
 -16   0  16      711.05      731.68     30.99 o 
 -14   0  16      833.69      798.56     31.51 o 
 -12   0  16      565.24      499.53     28.09 o 
 -10   0  16      107.82       94.71     15.15 o 
  -8   0  16      121.35      134.35     14.78 o 
  -6   0  16      112.49      127.43     16.91 o 
  -4   0  16       48.95       84.30     14.57 o 
  -2   0  16       28.85       38.88     12.80 o 
   0   0  16      121.11      101.79     20.35 o 
   2   0  16       89.23       97.76     19.35 o 
   4   0  16      368.57      321.07     32.04 o 
   6   0  16        0.42       -3.22     18.18 o 
   8   0  16        0.21        6.08     19.35 o 
  10   0  16      148.03      188.34     31.13 o 
 -31   1  16        0.75       -2.57     12.00 o 
 -29   1  16       34.62       51.66     14.01 o 
 -27   1  16       77.37       58.39     12.23 o 
 -25   1  16       59.43       47.32     10.27 o 
 -23   1  16      121.82      118.03     12.28 o 
 -21   1  16       12.41       12.94      8.29 o 
 -19   1  16       42.41       36.27      8.17 o 
 -17   1  16        2.99        4.17      7.33 o 
 -15   1  16       56.03       55.79      9.85 o 
 -13   1  16      110.48      104.17     11.55 o 
 -11   1  16       62.41       71.66     11.01 o 
  -9   1  16       83.25       85.75     11.04 o 
  -7   1  16        6.79       -2.60      7.68 o 
  -5   1  16      137.11      119.35     12.39 o 
  -3   1  16       16.27        1.46      8.80 o 
  -1   1  16        0.07       -8.80      8.80 o 
   1   1  16       39.57       15.89      9.47 o 
   3   1  16       35.17       30.76     11.29 o 
   5   1  16       17.92       14.54     13.61 o 
   7   1  16        0.60       -9.76     13.79 o 
   9   1  16        6.78       -1.99     13.73 o 
  11   1  16        0.28       -2.80     15.15 o 
 -32   2  16       21.98       41.08     19.16 o 
 -30   2  16      133.62      143.58     18.61 o 
 -28   2  16       87.92      105.55     13.68 o 
 -26   2  16        0.91       -3.61      8.72 o 
 -24   2  16      265.02      279.78     17.34 o 
 -22   2  16       60.42       98.35     13.45 o 
 -20   2  16       43.87       38.55      9.69 o 
 -18   2  16      445.45      430.22     18.82 o 
 -16   2  16      234.43      257.37     18.67 o 
 -14   2  16      574.06      579.98     26.45 o 
 -12   2  16      223.27      200.86     14.81 o 
 -10   2  16      136.08      128.48     12.12 o 
  -8   2  16        3.28        5.36      7.08 o 
  -6   2  16       65.20       51.45      9.01 o 
  -4   2  16        0.13       11.61      9.43 o 
  -2   2  16        0.71        1.88      9.63 o 
   0   2  16       38.79       54.23     12.85 o 
   2   2  16       25.23       21.93     11.60 o 
   4   2  16      127.85      130.82     16.45 o 
   6   2  16        2.52        6.16     11.65 o 
   8   2  16        0.11       -9.62     11.65 o 
  10   2  16       97.96      128.94     23.22 o 
 -29   3  16       89.91      117.78     18.03 o 
 -27   3  16       67.96       68.15     13.84 o 
 -25   3  16       93.75      115.76     15.13 o 
 -23   3  16      388.78      405.20     20.02 o 
 -21   3  16        5.38        4.17      8.51 o 
 -19   3  16        7.25        6.04      8.36 o 
 -17   3  16        0.81        7.35      7.62 o 
 -15   3  16      126.77      121.75     12.91 o 
 -13   3  16       67.31       62.14     10.62 o 
 -11   3  16      101.88      124.75     12.59 o 
  -9   3  16      142.54      138.85     10.66 o 
  -7   3  16       19.05       29.16      8.61 o 
  -5   3  16      192.91      178.81     13.93 o 
  -3   3  16       27.14       34.38      9.70 o 
  -1   3  16       10.62        7.02      9.12 o 
   1   3  16       91.23       81.33     12.78 o 
   3   3  16       54.20       39.17     11.86 o 
   5   3  16       36.41       37.13     12.65 o 
   7   3  16        0.00       14.02     12.25 o 
   9   3  16       11.13        5.77     12.59 o 
 -28   4  16        4.63       16.01     14.14 o 
 -26   4  16       11.41       10.95     11.71 o 
 -24   4  16        0.80      -10.62     10.62 o 
 -22   4  16       44.89       27.89     11.63 o 
 -20   4  16        8.85        5.05      8.95 o 
 -18   4  16        2.95       12.10      8.77 o 
 -16   4  16       13.23       11.44      9.66 o 
 -14   4  16       79.79       85.86     10.67 o 
 -12   4  16        0.95        9.10      7.23 o 
 -10   4  16       16.63       30.11     11.22 o 
  -8   4  16      149.54      161.10     11.43 o 
  -6   4  16       11.67        7.05      7.26 o 
  -4   4  16       10.92        8.76      8.48 o 
  -2   4  16       26.52       12.95     10.57 o 
   0   4  16        0.38        2.70      9.09 o 
   2   4  16        0.09       -2.11     12.26 o 
   4   4  16        4.28       22.53     10.57 o 
   6   4  16        1.55      -12.13     12.13 o 
 -25   5  16       14.09       28.26     15.02 o 
 -23   5  16      131.04      102.33     15.69 o 
 -21   5  16        2.04       -3.84      9.29 o 
 -19   5  16       42.01       35.01     11.41 o 
 -17   5  16        0.23       -7.16      7.41 o 
 -15   5  16       31.60       39.32      8.56 o 
 -13   5  16       18.80       22.92      7.46 o 
 -11   5  16        9.64       19.26      9.62 o 
  -9   5  16        4.62       -7.78      7.78 o 
  -7   5  16       16.07       33.23     14.93 o 
  -5   5  16        5.68       15.90      7.92 o 
  -3   5  16        0.23       15.49     10.02 o 
  -1   5  16       33.32       18.90     11.41 o 
   1   5  16       22.34        1.63      8.53 o 
   3   5  16        1.38       11.22     11.58 o 
 -20   6  16        1.75      -10.87     10.87 o 
 -18   6  16       15.91       28.07      9.94 o 
 -16   6  16        1.35        9.04      9.19 o 
 -14   6  16        9.55        3.18      8.21 o 
 -12   6  16       17.57       33.45     17.20 o 
 -10   6  16       23.91       22.35      6.31 o 
  -8   6  16       61.34       60.83     33.45 o 
  -6   6  16        0.23      -21.29     27.37 o 
  -4   6  16        0.07        3.04     30.41 o 
  -2   6  16        7.11      -18.25     24.33 o 
 -31   1  17      375.05      434.33     26.11 o 
 -29   1  17       13.68       24.06     13.61 o 
 -27   1  17      189.80      234.51     18.99 o 
 -25   1  17      566.71      468.91     22.59 o 
 -23   1  17        2.71       -1.15      9.02 o 
 -21   1  17       88.34       77.24     12.29 o 
 -19   1  17      564.11      518.50     24.03 o 
 -17   1  17       85.19       81.63     12.93 o 
 -15   1  17       74.83       86.59     12.90 o 
 -13   1  17      958.64     1020.80     29.28 o 
 -11   1  17       59.54       79.55     12.06 o 
  -9   1  17        8.60       13.48      8.62 o 
  -7   1  17      468.28      444.41     21.91 o 
  -5   1  17      242.86      264.04     19.71 o 
  -3   1  17       70.30       75.52     12.23 o 
  -1   1  17      113.88      100.44     12.93 o 
   1   1  17        0.08       13.35     11.01 o 
   3   1  17      129.23      129.29     17.44 o 
   5   1  17        0.70      -10.46     11.80 o 
   7   1  17        1.57      -19.99     22.53 o 
   9   1  17       78.47      108.67     22.03 o 
 -30   2  17        7.84       29.96     15.05 o 
 -28   2  17      194.01      201.45     19.44 o 
 -26   2  17       46.78       37.74     11.48 o 
 -24   2  17        0.67       18.08      9.54 o 
 -22   2  17      254.11      261.57     19.17 o 
 -20   2  17      267.62      287.67     18.79 o 
 -18   2  17       41.63       44.34     10.72 o 
 -16   2  17       80.08       85.13     14.14 o 
 -14   2  17       33.78       37.02     12.02 o 
 -12   2  17       29.41       39.60     12.02 o 
 -10   2  17       17.95       -2.09      9.33 o 
  -8   2  17      129.64      145.72     15.79 o 
  -6   2  17       32.56       19.25     11.19 o 
  -4   2  17       48.58       46.95     11.88 o 
  -2   2  17        8.29       -5.27     10.52 o 
   0   2  17      138.48      117.69     31.61 o 
   2   2  17        3.43        8.71     12.25 o 
   4   2  17        0.48       -7.65     10.97 o 
   6   2  17        8.60       11.85     12.10 o 
   8   2  17        3.92       -3.16     21.48 o 
 -29   3  17       52.32       83.04     17.44 o 
 -27   3  17        1.68        0.27     11.71 o 
 -25   3  17        6.24        2.24     11.07 o 
 -23   3  17        4.31        4.32     11.01 o 
 -21   3  17       24.26       16.79     10.84 o 
 -19   3  17       20.97       10.54      9.59 o 
 -17   3  17       30.61       23.03     10.68 o 
 -15   3  17        3.87        1.52     10.32 o 
 -13   3  17      122.90      155.73     14.81 o 
 -11   3  17       74.26       70.73     11.84 o 
  -9   3  17        5.01       25.28     12.57 o 
  -7   3  17      121.31      122.56     13.89 o 
  -5   3  17       21.67       22.03     11.19 o 
  -3   3  17      106.04       64.58     14.49 o 
  -1   3  17       26.54        3.68     10.67 o 
   1   3  17        0.05        7.30     15.36 o 
   3   3  17        0.24      -10.85     10.85 o 
   5   3  17        0.01      -10.80     11.38 o 
   7   3  17        0.65       -9.95     11.80 o 
 -26   4  17       15.23       19.80     20.19 o 
 -24   4  17        1.51        1.32     11.36 o 
 -22   4  17       47.24       35.10     11.56 o 
 -20   4  17       67.27       78.37     12.76 o 
 -18   4  17       10.01       18.97     13.45 o 
 -16   4  17       44.25       53.93     12.73 o 
 -14   4  17        0.14       -9.07      9.07 o 
 -12   4  17       98.78       69.09      9.46 o 
 -10   4  17       27.74       23.41      8.51 o 
  -8   4  17       25.47       10.95      7.87 o 
  -6   4  17        0.16       15.26     11.26 o 
  -4   4  17       30.38       18.93      8.43 o 
  -2   4  17       34.71       25.50      8.24 o 
   0   4  17       61.64       59.92     10.57 o 
   2   4  17        1.42       -6.88      9.83 o 
   4   4  17        1.00        3.22     10.37 o 
 -23   5  17        0.09       14.96     13.19 o 
 -21   5  17        0.02       10.86     10.07 o 
 -19   5  17        8.31       21.10     14.01 o 
 -17   5  17       24.44       27.08      9.21 o 
 -15   5  17        2.50        8.43      7.29 o 
 -13   5  17        5.48        2.74      6.53 o 
 -11   5  17       96.65       78.80     12.51 o 
  -9   5  17        0.12       -5.97      7.86 o 
  -7   5  17       14.65       12.20      8.67 o 
  -5   5  17        2.15       -1.49      7.78 o 
  -3   5  17       28.64       11.70      8.69 o 
  -1   5  17        1.20        4.58      9.59 o 
   1   5  17        0.54       -8.61      8.61 o 
 -16   6  17        5.44       -0.12      9.12 o 
 -14   6  17        0.17        4.56      8.21 o 
 -12   6  17       34.33       19.49      8.21 o 
 -10   6  17        5.04       -4.98      4.98 o 
  -8   6  17        0.25      -27.37     27.37 o 
  -6   6  17        9.91       30.41     30.41 o 
 -30   0  18       51.27       22.22     21.29 o 
 -28   0  18      279.67      362.39     30.29 o 
 -26   0  18       74.31       83.25     18.53 o 
 -24   0  18      357.78      329.01     24.13 o 
 -22   0  18      148.27      156.73     18.44 o 
 -20   0  18      754.03      910.35     38.02 o 
 -18   0  18      114.17      118.09     20.91 o 
 -16   0  18      122.88       83.94     15.98 o 
 -14   0  18      642.00      602.61     35.94 o 
 -12   0  18       29.14       29.01     14.57 o 
 -10   0  18      550.74      577.59     39.74 o 
  -8   0  18      151.42      145.49     42.58 o 
  -6   0  18      627.98      616.32     40.86 o 
  -4   0  18       75.91       67.92     19.00 o 
  -2   0  18      193.59      173.68     45.62 o 
   0   0  18      125.74      200.55     28.97 o 
   2   0  18       30.63       51.06     20.35 o 
   4   0  18        7.47       17.35     18.18 o 
   6   0  18        5.01       -6.24     19.68 o 
 -31   1  18       31.69       19.04     15.91 o 
 -29   1  18      119.91      153.71     18.12 o 
 -27   1  18        2.63       12.01     11.04 o 
 -25   1  18       39.82       39.11     11.98 o 
 -23   1  18       68.44       82.50     12.87 o 
 -21   1  18       65.20       56.85     12.48 o 
 -19   1  18        3.36       11.69     13.03 o 
 -17   1  18       71.97       67.04     12.15 o 
 -15   1  18      165.16      128.75     14.01 o 
 -13   1  18        0.17        0.55      9.75 o 
 -11   1  18       33.70       32.06      9.97 o 
  -9   1  18       19.61       26.10      9.98 o 
  -7   1  18       13.82        9.01     10.18 o 
  -5   1  18        6.47        4.72      9.63 o 
  -3   1  18        8.09      -11.95     11.95 o 
  -1   1  18       10.88       33.72     12.50 o 
   1   1  18        4.97       10.97     12.34 o 
   3   1  18       13.81       17.00     13.14 o 
   5   1  18        0.86       -1.30     14.97 o 
   7   1  18        0.64       -4.47     17.58 o 
 -30   2  18        4.47       40.75     16.96 o 
 -28   2  18       67.05      104.35     16.63 o 
 -26   2  18        0.62      -11.64     11.64 o 
 -24   2  18       63.87       69.95     13.60 o 
 -22   2  18       47.69       59.80     13.61 o 
 -20   2  18      145.15      201.55     17.02 o 
 -18   2  18      124.89      109.00     15.69 o 
 -16   2  18       67.12       54.76     13.89 o 
 -14   2  18      200.99      199.27     18.44 o 
 -12   2  18       68.65       61.75     12.06 o 
 -10   2  18      222.16      276.45     18.21 o 
  -8   2  18       64.52       62.69     13.80 o 
  -6   2  18      156.75      198.45     18.83 o 
  -4   2  18       58.33       59.43     13.89 o 
  -2   2  18       82.52       62.59     13.64 o 
   0   2  18       25.94       31.11     12.53 o 
   2   2  18       34.40       18.09     13.36 o 
   4   2  18        8.50        3.11     12.34 o 
   6   2  18        5.42        0.23     15.02 o 
 -27   3  18        0.16       -3.81     13.36 o 
 -25   3  18       81.98       92.30     15.50 o 
 -23   3  18       98.79       72.61     14.30 o 
 -21   3  18      125.31      137.38     15.40 o 
 -19   3  18       35.65       41.93     11.84 o 
 -17   3  18       89.65      100.02     15.43 o 
 -15   3  18      294.57      294.16     20.88 o 
 -13   3  18        0.00        6.11      9.43 o 
 -11   3  18       73.66       74.85     12.47 o 
  -9   3  18       18.06       16.43     11.19 o 
  -7   3  18       13.61        2.14     10.80 o 
  -5   3  18       15.00       19.22     13.89 o 
  -3   3  18        9.83        7.31     10.67 o 
  -1   3  18       15.34       29.19     11.92 o 
   1   3  18        6.58       14.48     16.01 o 
   3   3  18       34.98       29.32     13.17 o 
 -26   4  18       22.83       12.83     13.53 o 
 -24   4  18        4.80       12.94     14.42 o 
 -22   4  18        0.91       11.57     11.92 o 
 -20   4  18       12.37        1.16     10.72 o 
 -18   4  18       53.29       56.89     13.67 o 
 -16   4  18       26.14       14.18     10.56 o 
 -14   4  18        0.03        0.32     10.68 o 
 -12   4  18       28.07       37.67     11.45 o 
 -10   4  18       24.46       20.65     10.28 o 
  -8   4  18        8.45       -0.62      7.73 o 
  -6   4  18        3.29       10.75      8.21 o 
  -4   4  18        6.42        6.90      8.90 o 
  -2   4  18        6.72        7.84     11.85 o 
   0   4  18        0.45       -8.84      8.84 o 
   2   4  18       15.52       11.61     10.45 o 
 -21   5  18       21.14       17.96     11.45 o 
 -19   5  18       41.28       40.23     11.96 o 
 -17   5  18        0.22       -0.46      8.60 o 
 -15   5  18       45.14       52.50      8.43 o 
 -13   5  18        1.38        1.64     14.93 o 
 -11   5  18       12.68       21.81     10.47 o 
  -9   5  18        0.47       -1.96      9.40 o 
  -7   5  18        0.20       -3.38      8.50 o 
  -5   5  18        4.01       10.90      9.70 o 
  -3   5  18        0.32      -11.85     11.85 o 
 -29   1  19      261.95      321.53     31.85 o 
 -27   1  19      151.34      186.14     17.11 o 
 -25   1  19        0.03        2.61     11.63 o 
 -23   1  19        7.89        4.55     11.44 o 
 -21   1  19      202.68      272.68     22.73 o 
 -19   1  19      249.56      258.61     25.05 o 
 -17   1  19        1.42       -2.03     10.47 o 
 -15   1  19       91.05       97.54     18.83 o 
 -13   1  19      112.79      167.35     14.90 o 
 -11   1  19      181.82      231.74     16.33 o 
  -9   1  19      280.95      266.31     18.69 o 
  -7   1  19       30.27       43.94     11.84 o 
  -5   1  19       96.62      141.34     20.22 o 
  -3   1  19        0.10        6.84     12.02 o 
  -1   1  19       57.06      103.69     16.62 o 
   1   1  19      137.50      210.41     20.32 o 
   3   1  19       34.85       55.65     17.38 o 
 -28   2  19        0.02      -16.24     16.24 o 
 -26   2  19        5.66       10.70     12.76 o 
 -24   2  19      182.17      196.13     19.13 o 
 -22   2  19       66.37       74.71     13.95 o 
 -20   2  19      151.23      140.91     17.83 o 
 -18   2  19       31.40       47.33     14.49 o 
 -16   2  19      119.67      114.13     15.82 o 
 -14   2  19       76.11       63.39     12.93 o 
 -12   2  19        2.27       -6.34     10.56 o 
 -10   2  19       74.19       89.99     15.23 o 
  -8   2  19       98.69      116.70     16.21 o 
  -6   2  19      125.40      120.51     16.78 o 
  -4   2  19        6.72      -10.32     10.32 o 
  -2   2  19       13.85        0.77     12.25 o 
   0   2  19       21.38       -6.30     11.86 o 
   2   2  19       12.54        2.13     13.83 o 
 -27   3  19        0.19        8.26     14.29 o 
 -25   3  19       22.74       58.28     24.14 o 
 -23   3  19        9.11       22.70     12.57 o 
 -21   3  19        4.29       17.97     11.56 o 
 -19   3  19        2.00        7.05     11.60 o 
 -17   3  19        0.59       18.02     12.85 o 
 -15   3  19        6.66       -3.29      9.99 o 
 -13   3  19       13.57       18.06     11.26 o 
 -11   3  19       11.99       33.46     16.24 o 
  -9   3  19       44.51       52.19     13.17 o 
  -7   3  19        3.42        2.16     11.33 o 
  -5   3  19       19.11       24.45     12.25 o 
  -3   3  19        2.25      -10.67     10.67 o 
  -1   3  19        2.59      -11.65     11.65 o 
   1   3  19       15.47       38.36     15.70 o 
 -22   4  19       32.15       51.93     14.98 o 
 -20   4  19       86.70       76.87     20.83 o 
 -18   4  19        1.71       -0.47     10.88 o 
 -16   4  19       44.52       35.79     11.93 o 
 -14   4  19      107.24      117.62     13.84 o 
 -12   4  19        4.59        7.19     10.13 o 
 -10   4  19       12.68       10.00     10.13 o 
  -8   4  19       66.65       92.40     15.36 o 
  -6   4  19      110.23      131.78     14.54 o 
  -4   4  19        0.02       -7.88      9.13 o 
  -2   4  19        0.15       -2.98     11.87 o 
 -17   5  19        5.17        2.71      8.80 o 
 -15   5  19       11.77       18.13      9.36 o 
 -13   5  19        2.38       15.21     11.43 o 
 -11   5  19        2.27       -8.69      9.44 o 
  -9   5  19        1.37        6.56      9.79 o 
 -28   0  20      139.83      119.68     28.50 o 
 -26   0  20        8.39      -13.60     24.33 o 
 -24   0  20       39.95       -6.08     24.33 o 
 -22   0  20      228.15      173.13     34.98 o 
 -20   0  20       53.61       46.74     20.35 o 
 -18   0  20       52.63       57.51     36.50 o 
 -16   0  20      382.57      404.74     36.37 o 
 -14   0  20       60.49       62.27     22.50 o 
 -12   0  20       37.66        8.77     18.18 o 
 -10   0  20        5.96       -1.79     30.41 o 
  -8   0  20      358.51      416.59     48.66 o 
  -6   0  20       39.24       22.64     56.26 o 
  -4   0  20      208.88      199.58     27.71 o 
  -2   0  20       45.00       62.49     23.36 o 
   0   0  20       49.59       85.16     23.66 o 
 -27   1  20       11.41       25.85     14.21 o 
 -25   1  20       67.84       64.71     15.13 o 
 -23   1  20        9.15       14.81     14.39 o 
 -21   1  20        4.75      -12.86     12.86 o 
 -19   1  20      133.41      140.25     17.74 o 
 -17   1  20        9.85      -10.40     12.25 o 
 -15   1  20       16.68       20.90     12.23 o 
 -13   1  20        7.01        2.11      9.98 o 
 -11   1  20       51.91       23.01     13.80 o 
  -9   1  20        0.07      -11.72     11.72 o 
  -7   1  20        0.41        8.77     13.56 o 
  -5   1  20        0.09       -3.65     12.59 o 
  -3   1  20       17.57       13.24     12.86 o 
  -1   1  20        6.72       14.29     13.25 o 
   1   1  20       14.14        6.37     25.02 o 
 -26   2  20        0.00       -2.85     13.56 o 
 -24   2  20        0.06       -3.29     12.57 o 
 -22   2  20       36.12       23.85     18.44 o 
 -20   2  20       14.62       28.51     14.98 o 
 -18   2  20       19.25       24.88     13.25 o 
 -16   2  20      102.90      157.70     18.42 o 
 -14   2  20        3.77       10.74     12.00 o 
 -12   2  20       35.88       47.41     12.93 o 
 -10   2  20       19.48       11.66     12.59 o 
  -8   2  20      118.25      176.21     21.95 o 
  -6   2  20        5.85        1.94     14.61 o 
  -4   2  20      110.05      129.40     17.47 o 
  -2   2  20        0.92       -6.14     12.36 o 
   0   2  20       25.66       69.67     18.09 o 
 -23   3  20       14.78       12.31     15.80 o 
 -21   3  20       14.08        5.92     12.59 o 
 -19   3  20      281.55      296.26     22.94 o 
 -17   3  20        2.17      -11.15     12.59 o 
 -15   3  20       38.00       29.14     12.80 o 
 -13   3  20       50.47       63.93     13.19 o 
 -11   3  20       91.18       82.73     22.39 o 
  -9   3  20        0.01       -1.61     11.60 o 
  -7   3  20        0.05        7.62     11.65 o 
  -5   3  20        1.84        4.24     12.10 o 
  -3   3  20       40.87       67.88     14.37 o 
 -20   4  20        0.23      -13.61     13.61 o 
 -18   4  20        0.69        0.93     11.72 o 
 -16   4  20        1.58      -10.62     10.62 o 
 -14   4  20        4.60        3.61     11.65 o 
 -12   4  20       13.73       14.87     17.56 o 
 -10   4  20       12.49       19.14     10.84 o 
  -8   4  20        0.12       -7.71     10.07 o 
  -6   4  20        1.43       14.50     10.77 o 
 -25   1  21       33.65       45.91     18.67 o 
 -23   1  21       10.60       33.12     23.74 o 
 -21   1  21      471.26      518.93     34.87 o 
 -19   1  21      173.09      208.55     26.22 o 
 -17   1  21      210.61      234.14     31.53 o 
 -15   1  21      120.23      109.52     20.48 o 
 -13   1  21        1.22        1.74     13.83 o 
 -11   1  21        0.03        5.58     12.34 o 
  -9   1  21        2.29       -0.05     12.78 o 
  -7   1  21       38.19       21.97     14.98 o 
  -5   1  21       26.00       56.84     18.32 o 
  -3   1  21       43.59       28.78     16.11 o 
 -24   2  21       22.26        6.99     14.78 o 
 -22   2  21        4.82       -0.28     14.67 o 
 -20   2  21       93.87       87.64     16.65 o 
 -18   2  21       24.49       -1.61     18.88 o 
 -16   2  21        0.08       -1.01     11.71 o 
 -14   2  21       93.78       92.39     15.90 o 
 -12   2  21        1.89       -0.01     13.05 o 
 -10   2  21       18.24       20.72     13.14 o 
  -8   2  21        3.30       -7.60     11.88 o 
  -6   2  21      131.70      148.50     21.00 o 
  -4   2  21        3.01      -12.81     18.79 o 
 -21   3  21       44.92       59.17     16.45 o 
 -19   3  21       22.93       23.37     14.39 o 
 -17   3  21        3.64       19.78     13.53 o 
 -15   3  21       47.16       35.14     13.73 o 
 -13   3  21        3.95       10.77     14.49 o 
 -11   3  21       27.67        7.56     13.05 o 
  -9   3  21        0.00       -5.06     15.80 o 
  -7   3  21       15.17       28.48     13.89 o 
 -22   0  22        3.77       15.21     30.41 o 
 -20   0  22       21.46       41.12     24.66 o 
 -18   0  22       16.95        0.16     19.68 o 
 -16   0  22      135.63      130.62     36.50 o 
 -14   0  22       28.93       -3.22     18.18 o 
 -12   0  22        0.15       29.29     21.29 o 
 -10   0  22        0.92        3.04     19.35 o 
  -8   0  22      157.82      175.56     29.88 o 
  -6   0  22       10.84       -6.56     20.35 o 
 -21   1  22       40.75       50.01     25.49 o 
 -19   1  22        7.25        8.81     17.38 o 
 -17   1  22       19.43        3.64     24.52 o 
 -15   1  22       21.67       54.26     21.62 o 
 -13   1  22        2.12       16.44     15.98 o 
 -11   1  22        7.42        9.23     15.30 o 
  -9   1  22        4.86        5.72     15.15 o 
  -7   1  22        0.00        6.76     15.61 o 
 -20   2  22        2.33        4.95     15.80 o 
 -18   2  22        0.64       20.08     13.49 o 
 -16   2  22       33.81       45.60     14.30 o 
 -14   2  22        6.28      -13.17     13.17 o 
 -12   2  22        3.16       19.26     17.68 o 
 -10   2  22        2.39        4.69     14.18 o 
                                                 
